# Supplementary material for: Protective effect of antihypertensive drugs on the risk of Parkinson’s disease lacks causal evidence from mendelian randomization
Source: Front Pharmacol. 2023 Feb 23;14:1107248. doi: 10.3389/fphar.2023.1107248 (PMC9995445; doi:10.3389/fphar.2023.1107248)
Supplement: Supplementary file 2 [file DataSheet1.xlsx]

## Sheet: Contents
Name	Title	Abbreviation	Notes
Table S1	Drug classes, substances, and targets with their DrugBank ID	ACEI, angiotensin-converting enzyme inhibitors; ARB, angiotensin receptor blockers; BB, β-blockers; CCB, calcium channel blockers.	The latest release of DrugBank was version 5.1.9, released 2022-01-03, from https://go.drugbank.com/. If the therapeutic action of a certain drug is driven by its activity towards a particular target, the “pharmacological action” tag for this drug-target pair will present “Yes”; in the cases that such correlation has not been established or denied, the tag will be “Unknown”. Drug targets tagged b…
Table S2	Gene regions extracted from Genehancer used to identify instruments for each drug class	ACEI, angiotensin-converting enzyme inhibitors; ARB, angiotensin receptor blockers; BB, β-blockers; CCB, calcium channel blockers.	The latest release of GeneHancer data was version 5.9, from https://www.genecards.org/.
Table S3	Expression quantitative trait loci extracted from GTEx used to identify instruments for each drug class	ACEI, angiotensin-converting enzyme inhibitors; ARB, angiotensin receptor blockers; BB, β-blockers; CCB, calcium channel blockers; Chr, chromosome; Pos, position; EAF, effect allele frequency; SE, standard error.	The latest release of GTEx data was version 8, from https://www.gtexportal.org/home/datasets.
Table S4	Instrumental variants included for blood pressure traits and PD risk	SNP, single nucleotide polymorphism; SBP, systolic blood pressure; DBP, diastolic blood pressure; PP, pulse pressure; PD, Parkinson's disease; Chr, chromosome; Pos, position; EAF, effect allele frequency; SE, standard error.	The linkage disequilibrium threshold of R2 was set as 0.001.
Table S5	Sensitivity analyses for BP and PD risk using GWAS summary statistics of SBP and DBP from UK Biobank	GWAS, genome-wide association study; SBP, systolic blood pressure; DBP, diastolic blood pressure; PD, Parkinson's disease; SNP, single nucleotide polymorphism; OR, odds ratio; CI, confidence interval.	The linkage disequilibrium threshold of R2 was set as 0.001. P value less than 0.5 was depicted in bold.
Table S6	Instrumental variants included for blood pressure traits and PD AAO	SNP, single nucleotide polymorphism; SBP, systolic blood pressure; DBP,diastolic blood pressure; PP, pulse pressure; PD, Parkinson's disease; AAO, age at onset; Chr, chromosome; Pos, position; EAF, effect allele frequency; SE, standard error.	The linkage disequilibrium threshold of R2 was set as 0.001.
Table S7	Sensitivity analyses for BP and PD AAO using GWAS summary statistics of SBP and DBP from UK Biobank	GWAS, genome-wide association study; SBP, systolic blood pressure; DBP, diastolic blood pressure; PD, Parkinson's disease; AAO, age at onset; SNP, single nucleotide polymorphism; OR, odds ratio; CI, confidence interval.	The linkage disequilibrium threshold of R2 was set as 0.001. P value less than 0.05 was depicted in bold. The association is considered to be significant with P < 0.016 (0.05/3). A P value above 0.016 but below 0.05 was considered suggestive of evidence for a potential association.
Table S8	Instrumental variants included for AHM and PD risk	SNP, single nucleotide polymorphism; AHM, antihypertensive medications; ACEI, angiotensin-converting enzyme inhibitors; ARB, angiotensin receptor blockers; BB, β-blockers; CCB, calcium channel blockers; PD, Parkinson's disease; IV, instrumental variant.	The linkage disequilibrium threshold of R2 was set as 0.4.
Table S9	Sensitivity analyses using more stringent LD thresholds for AHM and PD risk by 'encoding region-based method'	LD, linkage disequilibrium; AHM, antihypertensive medications; ACEI, angiotensin-converting enzyme inhibitors; ARB, angiotensin receptor blockers; BB, β-blockers; CCB, calcium channel blockers; PD, Parkinson's disease; SNP, single nucleotide polymorphism; OR, odds ratio; CI, confidence interval.	The linkage disequilibrium threshold of R2 was set as 0.1 and 0.001. The association is considered to be significant with P < 0.008 (0.05/6). A P value above 0.008 but below 0.05 was considered suggestive of evidence for a potential association. P value less than 0.05 was depicted in bold.
Table S10	Sensitivity analyses using more stringent LD thresholds for AHM and PD risk by 'eQTL-based method'	LD, linkage disequilibrium; eQTL, expression quantitative trait loci; AHM, antihypertensive medications; ACEI, angiotensin-converting enzyme inhibitors; ARB, angiotensin receptor blockers; BB, β-blockers; CCB, calcium channel blockers; PD, Parkinson's disease; SNP, single nucleotide polymorphism; OR, odds ratio; CI, confidence interval.
Table S11	Effects of single antihypertensive drug targets on PD AAO	AHM, antihypertensive medications; ACEI, angiotensin-converting enzyme inhibitors; ARB, angiotensin receptor blockers; BB, β-blockers; CCB, calcium channel blockers; PD, Parkinson's disease; AAO, age at onset; SNP, single nucleotide polymorphism; OR, odds ratio; CI, confidence interval; LD, linkage disequilibrium; IV, instrumental variant; eQTL, expression quantitative trait loci.	The linkage disequilibrium threshold of R2 was set as 0.4. The false-discovery rate was used to correct for multiple testing, and an adjusted P value less than 0.05 was considered significant and depicted in bold.
Table S12	Instrumental variants included for AHM and PD AAO	SNP, single nucleotide polymorphism; AHM, antihypertensive medications; ACEI, angiotensin-converting enzyme inhibitors; ARB, angiotensin receptor blockers; BB, β-blockers; CCB, calcium channel blockers; PD, Parkinson's disease; AAO, age at onset; IV, instrumental variant.	The linkage disequilibrium threshold of R2 was set as 0.4.
Table S13	Sensitivity analyses using more stringent LD thresholds for AHM and PD AAO by 'encoding region-based method'	LD, linkage disequilibrium; AHM, antihypertensive medications; ACEI, angiotensin-converting enzyme inhibitors; ARB, angiotensin receptor blockers; BB, β-blockers; CCB, calcium channel blockers; PD, Parkinson's disease; AAO, age at onset; SNP, single nucleotide polymorphism; OR, odds ratio; CI, confidence interval.	The linkage disequilibrium threshold of R2 was set as 0.1 and 0.001. The association is considered to be significant with P < 0.008 (0.05/6). A P value above 0.008 but below 0.05 was considered suggestive of evidence for a potential association. P value less than 0.05 was depicted in bold.
Table S14	Sensitivity analyses using more stringent LD thresholds for AHM and PD AAO by 'eQTL-based method'	LD, linkage disequilibrium; eQTL, expression quantitative trait loci; AHM, antihypertensive medications; ACEI, angiotensin-converting enzyme inhibitors; ARB, angiotensin receptor blockers; BB, β-blockers; CCB, calcium channel blockers; PD, Parkinson's disease; AAO, age at onset; SNP, single nucleotide polymorphism; OR, odds ratio; CI, confidence interval.
Table S15	Effects of single antihypertensive drug targets on PD AAO	AHM, antihypertensive medications; ACEI, angiotensin-converting enzyme inhibitors; ARB, angiotensin receptor blockers; BB, β-blockers; CCB, calcium channel blockers; PD, Parkinson's disease; AAO, age at onset; SNP, single nucleotide polymorphism; OR, odds ratio; CI, confidence interval; LD, linkage disequilibrium; IV, instrumental variant; eQTL, expression quantitative trait loci.	The linkage disequilibrium threshold of R2 was set as 0.4. The false-discovery rate was used to correct for multiple testing, and an adjusted P value less than 0.05 was considered significant and depicted in bold.

## Sheet: Table S1
Drug classes, substances and targets with their DrugBank ID
Drug class	Substance	Drug ID	Target	Gene Name	Gene stable ID	Pharmacological Action
ACEI	Benazepril	DB00542	Angiotensin-converting enzyme	ACE	ENSG00000159640	Yes
ACEI	captopril	DB01197	Angiotensin-converting enzyme	ACE	ENSG00000159640	Yes
ACEI	captopril	DB01197	B1 bradykinin receptor	BDKRB1	ENSG00000100739	Unknown
ACEI	captopril	DB01197	Leukotriene A-4 hydrolase	LTA4H	ENSG00000111144	Unknown
ACEI	captopril	DB01197	72 kDa type IV collagenase	MMP2	ENSG00000087245	Unknown
ACEI	captopril	DB01197	Matrix metalloproteinase-9	MMP9	ENSG00000100985	Unknown
ACEI	cilazapril	DB01340	Angiotensin-converting enzyme	ACE	ENSG00000159640	Yes
ACEI	enalapril	DB00584	Angiotensin-converting enzyme	ACE	ENSG00000159640	Yes
ACEI	Enalaprilat	DB09477	Angiotensin-converting enzyme	ACE	ENSG00000159640	Yes
ACEI	Enalaprilat	DB09477	B1 bradykinin receptor	BDKRB1	ENSG00000100739	Unknown
ACEI	fosinopril	DB00492	Angiotensin-converting enzyme	ACE	ENSG00000159640	Yes
ACEI	lisinopril	DB00722	Angiotensin-converting enzyme	ACE	ENSG00000159640	Yes
ACEI	lisinopril	DB00722	Renin	REN	ENSG00000143839	Unknown
ACEI	moexipril	DB00691	Angiotensin-converting enzyme	ACE	ENSG00000159640	Yes
ACEI	perindopril	DB00790	Angiotensin-converting enzyme	ACE	ENSG00000159640	Yes
ACEI	perindopril	DB00790	Secreted frizzled-related protein 4	SFRP4	ENSG00000106483	Unknown
ACEI	quinapril	DB00881	Angiotensin-converting enzyme	ACE	ENSG00000159640	Yes
ACEI	ramipril	DB00178	Angiotensin-converting enzyme	ACE	ENSG00000159640	Yes
ACEI	ramipril	DB00178	B1 bradykinin receptor	BDKRB1	ENSG00000100739	Unknown
ACEI	Rescinnamine	DB01180	Angiotensin-converting enzyme	ACE	ENSG00000159640	Yes
ACEI	Spirapril	DB01348	Angiotensin-converting enzyme	ACE	ENSG00000159640	Yes
ACEI	trandolapril	DB00519	Angiotensin-converting enzyme	ACE	ENSG00000159640	Yes
ACEI	Zofenopril	DB13166	Angiotensin-converting enzyme	ACE	ENSG00000159640	Yes
ARB	azilsartan	DB08822	Type-1 angiotensin II receptor	AGTR1	ENSG00000144891	Yes
ARB	Candesartan; cilexetil	DB00796	Type-1 angiotensin II receptor	AGTR1	ENSG00000144891	Yes
ARB	candesartan	DB13919	Type-1 angiotensin II receptor	AGTR1	ENSG00000144891	Yes
ARB	eprosartan	DB00876	Type-1 angiotensin II receptor	AGTR1	ENSG00000144891	Yes
ARB	Fimasartan	DB09279	Type-1 angiotensin II receptor	AGTR1	ENSG00000144891	Yes
ARB	Forasartan	DB01342	Type-1 angiotensin II receptor	AGTR1	ENSG00000144891	Yes
ARB	irbesartan	DB01029	Type-1 angiotensin II receptor	AGTR1	ENSG00000144891	Yes
ARB	irbesartan	DB01029	Transcription factor AP-1	JUN	ENSG00000177606	Unknown
ARB	losartan	DB00678	Type-1 angiotensin II receptor	AGTR1	ENSG00000144891	Yes
ARB	olmesartan	DB00275	Type-1 angiotensin II receptor	AGTR1	ENSG00000144891	Yes
ARB	Saprisartan	DB01347	Type-1 angiotensin II receptor	AGTR1	ENSG00000144891	Yes
ARB	Tasosartan	DB01349	Type-1 angiotensin II receptor	AGTR1	ENSG00000144891	Yes
ARB	Tasosartan	DB01349	Type-2 angiotensin II receptor	AGTR2	ENSG00000180772	Unknown
ARB	telmisartan	DB00966	Type-1 angiotensin II receptor	AGTR1	ENSG00000144891	Yes
ARB	telmisartan	DB00966	Peroxisome proliferator-activated receptor gamma	PPARG	ENSG00000132170	Yes
ARB	valsartan	DB00177	Type-1 angiotensin II receptor	AGTR1	ENSG00000144891	Yes
BB	acebutolol	DB01193	Beta-1 adrenergic receptor	ADRB1	ENSG00000043591	Yes
BB	acebutolol	DB01193	Beta-2 adrenergic receptor	ADRB2	ENSG00000169252	Unknown
BB	Alprenolol	DB00866	Beta-1 adrenergic receptor	ADRB1	ENSG00000043591	Yes
BB	Alprenolol	DB00866	Beta-2 adrenergic receptor	ADRB2	ENSG00000169252	Yes
BB	Alprenolol	DB00866	Beta-3 adrenergic receptor	ADRB3	ENSG00000188778	Unknown
BB	Alprenolol	DB00866	5-hydroxytryptamine receptor 1A	HTR1A	ENSG00000178394	Yes
BB	Arotinolol	DB09204	Alpha-1A adrenergic receptor	ADRA1A	ENSG00000120907	Yes
BB	Arotinolol	DB09204	Alpha-1B adrenergic receptor	ADRA1B	ENSG00000170214	Yes
BB	Arotinolol	DB09204	Alpha-1D adrenergic receptor	ADRA1D	ENSG00000171873	Yes
BB	Arotinolol	DB09204	Beta-1 adrenergic receptor	ADRB1	ENSG00000043591	Yes
BB	Arotinolol	DB09204	Beta-2 adrenergic receptor	ADRB2	ENSG00000169252	Yes
BB	atenolol	DB00335	Beta-1 adrenergic receptor	ADRB1	ENSG00000043591	Yes
BB	atenolol	DB00335	Beta-2 adrenergic receptor	ADRB2	ENSG00000169252	Unknown
BB	betaxolol	DB00195	Beta-1 adrenergic receptor	ADRB1	ENSG00000043591	Yes
BB	betaxolol	DB00195	Beta-2 adrenergic receptor	ADRB2	ENSG00000169252	Unknown
BB	Bevantolol	DB01295	Alpha-1A adrenergic receptor	ADRA1A	ENSG00000120907	Unknown
BB	Bevantolol	DB01295	Beta-1 adrenergic receptor	ADRB1	ENSG00000043591	Yes
BB	Bevantolol	DB01295	Beta-2 adrenergic receptor	ADRB2	ENSG00000169252	Unknown
BB	bisoprolol	DB00612	Beta-1 adrenergic receptor	ADRB1	ENSG00000043591	Yes
BB	bisoprolol	DB00612	Beta-2 adrenergic receptor	ADRB2	ENSG00000169252	Unknown
BB	Bupranolol	DB08808	Beta-1 adrenergic receptor	ADRB1	ENSG00000043591	Yes
BB	Bupranolol	DB08808	Beta-2 adrenergic receptor	ADRB2	ENSG00000169252	Unknown
BB	Bupranolol	DB08808	Beta-3 adrenergic receptor	ADRB3	ENSG00000188778	Unknown
BB	carteolol	DB00521	Beta-1 adrenergic receptor	ADRB1	ENSG00000043591	Yes
BB	carteolol	DB00521	Beta-2 adrenergic receptor	ADRB2	ENSG00000169252	Yes
BB	carvedilol	DB01136	Alpha-1A adrenergic receptor	ADRA1A	ENSG00000120907	Yes
BB	carvedilol	DB01136	Alpha-1B adrenergic receptor	ADRA1B	ENSG00000170214	Yes
BB	carvedilol	DB01136	Alpha-1D adrenergic receptor	ADRA1D	ENSG00000171873	Yes
BB	carvedilol	DB01136	Alpha-2A adrenergic receptor	ADRA2A	ENSG00000150594	Unknown
BB	carvedilol	DB01136	Alpha-2B adrenergic receptor	ADRA2B	ENSG00000274286	Unknown
BB	carvedilol	DB01136	Alpha-2C adrenergic receptor	ADRA2C	ENSG00000184160	Unknown
BB	carvedilol	DB01136	Beta-1 adrenergic receptor	ADRB1	ENSG00000043591	Yes
BB	carvedilol	DB01136	Beta-2 adrenergic receptor	ADRB2	ENSG00000169252	Unknown
BB	carvedilol	DB01136	Gap junction alpha-1 protein	GJA1	ENSG00000152661	Unknown
BB	carvedilol	DB01136	Hypoxia-inducible factor 1-alpha	HIF1A	ENSG00000100644	Unknown
BB	carvedilol	DB01136	Potassium voltage-gated channel subfamily H member 2	KCNH2	ENSG00000055118	Unknown
BB	carvedilol	DB01136	Inward rectifier potassium channel 2	KCNJ2	ENSG00000123700	Unknown
BB	carvedilol	DB01136	Inward rectifier potassium channel 4	KCNJ4	ENSG00000168135	Unknown
BB	carvedilol	DB01136	NADH dehydrogenase [ubiquinone] 1 subunit C2	NDUFC2	ENSG00000151366	Unknown
BB	carvedilol	DB01136	Natriuretic peptides B	NPPB	ENSG00000120937	Unknown
BB	carvedilol	DB01136	E-selectin	SELE	ENSG00000007908	Unknown
BB	carvedilol	DB01136	Vascular cell adhesion protein 1	VCAM1	ENSG00000162692	Unknown
BB	carvedilol	DB01136	Vascular endothelial growth factor A	VEGFA	ENSG00000112715	Unknown
BB	celiprolol	DB04846	Alpha-2A adrenergic receptor	ADRA2A	ENSG00000150594	Unknown
BB	celiprolol	DB04846	Alpha-2B adrenergic receptor	ADRA2B	ENSG00000274286	Unknown
BB	celiprolol	DB04846	Alpha-2C adrenergic receptor	ADRA2C	ENSG00000184160	Unknown
BB	celiprolol	DB04846	Beta-1 adrenergic receptor	ADRB1	ENSG00000043591	Yes
BB	celiprolol	DB04846	Beta-2 adrenergic receptor	ADRB2	ENSG00000169252	Yes
BB	celiprolol	DB04846	Beta-3 adrenergic receptor	ADRB3	ENSG00000188778	Unknown
BB	Esmolol	DB00187	Beta-1 adrenergic receptor	ADRB1	ENSG00000043591	Yes
BB	isoprenaline	DB01064	Beta-1 adrenergic receptor	ADRB1	ENSG00000043591	Yes
BB	isoprenaline	DB01064	Beta-2 adrenergic receptor	ADRB2	ENSG00000169252	Yes
BB	isoprenaline	DB01064	Beta-3 adrenergic receptor	ADRB3	ENSG00000188778	Yes
BB	isoprenaline	DB01064	Superoxide dismutase [Cu-Zn]	SOD1	ENSG00000142168	Unknown
BB	labetalol	DB00598	Alpha-1A adrenergic receptor	ADRA1A	ENSG00000120907	Yes
BB	labetalol	DB00598	Alpha-1B adrenergic receptor	ADRA1B	ENSG00000170214	Yes
BB	labetalol	DB00598	Alpha-1D adrenergic receptor	ADRA1D	ENSG00000171873	Yes
BB	labetalol	DB00598	Beta-1 adrenergic receptor	ADRB1	ENSG00000043591	Yes
BB	labetalol	DB00598	Beta-2 adrenergic receptor	ADRB2	ENSG00000169252	Yes
BB	Levobetaxolol	DB09351	Beta-1 adrenergic receptor	ADRB1	ENSG00000043591	Yes
BB	Levobunolol	DB01210	Beta-1 adrenergic receptor	ADRB1	ENSG00000043591	Yes
BB	Levobunolol	DB01210	Beta-2 adrenergic receptor	ADRB2	ENSG00000169252	Yes
BB	Metipranolol	DB01214	Beta-1 adrenergic receptor	ADRB1	ENSG00000043591	Yes
BB	Metipranolol	DB01214	Beta-2 adrenergic receptor	ADRB2	ENSG00000169252	Yes
BB	metoprolol	DB00264	Beta-1 adrenergic receptor	ADRB1	ENSG00000043591	Yes
BB	metoprolol	DB00264	Beta-2 adrenergic receptor	ADRB2	ENSG00000169252	Unknown
BB	nadolol	DB01203	Beta-1 adrenergic receptor	ADRB1	ENSG00000043591	Yes
BB	nadolol	DB01203	Beta-2 adrenergic receptor	ADRB2	ENSG00000169252	Unknown
BB	nebivolol	DB04861	Beta-1 adrenergic receptor	ADRB1	ENSG00000043591	Yes
BB	nebivolol	DB04861	Beta-2 adrenergic receptor	ADRB2	ENSG00000169252	Unknown
BB	nebivolol	DB04861	Beta-3 adrenergic receptor	ADRB3	ENSG00000188778	Unknown
BB	oxprenolol	DB01580	Beta-1 adrenergic receptor	ADRB1	ENSG00000043591	Yes
BB	oxprenolol	DB01580	Beta-2 adrenergic receptor	ADRB2	ENSG00000169252	Unknown
BB	oxprenolol	DB01580	Beta-3 adrenergic receptor	ADRB3	ENSG00000188778	Unknown
BB	Penbutolol	DB01359	Beta-1 adrenergic receptor	ADRB1	ENSG00000043591	Yes
BB	Penbutolol	DB01359	Beta-2 adrenergic receptor	ADRB2	ENSG00000169252	Yes
BB	Penbutolol	DB01359	5-hydroxytryptamine receptor 1A	HTR1A	ENSG00000178394	Yes
BB	Penbutolol	DB01359	5-hydroxytryptamine receptor 1B	HTR1B	ENSG00000135312	Unknown
BB	pindolol	DB00960	Beta-1 adrenergic receptor	ADRB1	ENSG00000043591	Yes
BB	pindolol	DB00960	Beta-2 adrenergic receptor	ADRB2	ENSG00000169252	Yes
BB	pindolol	DB00960	Beta-3 adrenergic receptor	ADRB3	ENSG00000188778	Unknown
BB	pindolol	DB00960	5-hydroxytryptamine receptor 1A	HTR1A	ENSG00000178394	Unknown
BB	pindolol	DB00960	5-hydroxytryptamine receptor 1B	HTR1B	ENSG00000135312	Unknown
BB	practolol	DB01297	Beta-1 adrenergic receptor	ADRB1	ENSG00000043591	Yes
BB	propranolol	DB00571	Beta-1 adrenergic receptor	ADRB1	ENSG00000043591	Yes
BB	propranolol	DB00571	Beta-2 adrenergic receptor	ADRB2	ENSG00000169252	Unknown
BB	propranolol	DB00571	Beta-3 adrenergic receptor	ADRB3	ENSG00000188778	Unknown
BB	propranolol	DB00571	5-hydroxytryptamine receptor 1A	HTR1A	ENSG00000178394	Unknown
BB	propranolol	DB00571	5-hydroxytryptamine receptor 1B	HTR1B	ENSG00000135312	Unknown
BB	sotalol	DB00489	Beta-1 adrenergic receptor	ADRB1	ENSG00000043591	Yes
BB	sotalol	DB00489	Beta-2 adrenergic receptor	ADRB2	ENSG00000169252	Yes
BB	sotalol	DB00489	Potassium voltage-gated channel subfamily H member 2	KCNH2	ENSG00000055118	Yes
BB	timolol	DB00373	Beta-1 adrenergic receptor	ADRB1	ENSG00000043591	Yes
BB	timolol	DB00373	Beta-2 adrenergic receptor	ADRB2	ENSG00000169252	Yes
CCB	amlodipine	DB00381	Carbonic anhydrase 1	CA1	ENSG00000133742	Unknown
CCB	amlodipine	DB00381	Voltage-dependent N-type calcium channel subunit alpha-1B	CACNA1B	ENSG00000148408	Unknown
CCB	amlodipine	DB00381	Voltage-dependent L-type calcium channel subunit alpha-1C	CACNA1C	ENSG00000151067	Yes
CCB	amlodipine	DB00381	Voltage-dependent T-type calcium channel subunit alpha-1I	CACNA1I	ENSG00000100346	Yes
CCB	amlodipine	DB00381	Voltage-dependent calcium channel subunit alpha-2/delta-3	CACNA2D3	ENSG00000157445	Unknown
CCB	amlodipine	DB00381	Voltage-dependent L-type calcium channel subunit beta-1	CACNB1	ENSG00000067191	Unknown
CCB	amlodipine	DB00381	Sphingomyelin phosphodiesterase	SMPD1	ENSG00000166311	Unknown
CCB	Aranidipine	DB09229	Alpha-1A adrenergic receptor	ADRA1A	ENSG00000120907	Unknown
CCB	Aranidipine	DB09229	Alpha-1B adrenergic receptor	ADRA1B	ENSG00000170214	Unknown
CCB	Aranidipine	DB09229	Alpha-1D adrenergic receptor	ADRA1D	ENSG00000171873	Unknown
CCB	Aranidipine	DB09229	Alpha-2A adrenergic receptor	ADRA2A	ENSG00000150594	Unknown
CCB	Aranidipine	DB09229	Alpha-2B adrenergic receptor	ADRA2B	ENSG00000274286	Unknown
CCB	Aranidipine	DB09229	Alpha-2C adrenergic receptor	ADRA2C	ENSG00000184160	Unknown
CCB	Aranidipine	DB09229	Voltage-dependent L-type calcium channel subunit alpha-1C	CACNA1C	ENSG00000151067	Yes
CCB	Aranidipine	DB09229	Voltage-dependent L-type calcium channel subunit alpha-1D	CACNA1D	ENSG00000157388	Yes
CCB	Aranidipine	DB09229	Voltage-dependent L-type calcium channel subunit alpha-1F	CACNA1F	ENSG00000102001	Yes
CCB	Aranidipine	DB09229	Voltage-dependent L-type calcium channel subunit alpha-1S	CACNA1S	ENSG00000081248	Yes
CCB	Barnidipine	DB09227	Voltage-dependent L-type calcium channel subunit alpha-1C	CACNA1C	ENSG00000151067	Yes
CCB	Benidipine	DB09231	Voltage-dependent P/Q-type calcium channel subunit alpha-1A	CACNA1A	ENSG00000141837	Yes
CCB	Benidipine	DB09231	Voltage-dependent N-type calcium channel subunit alpha-1B	CACNA1B	ENSG00000148408	Yes
CCB	Benidipine	DB09231	Voltage-dependent L-type calcium channel subunit alpha-1C	CACNA1C	ENSG00000151067	Yes
CCB	Benidipine	DB09231	Voltage-dependent L-type calcium channel subunit alpha-1D	CACNA1D	ENSG00000157388	Yes
CCB	Benidipine	DB09231	Voltage-dependent L-type calcium channel subunit alpha-1F	CACNA1F	ENSG00000102001	Yes
CCB	Benidipine	DB09231	Voltage-dependent T-type calcium channel subunit alpha-1G	CACNA1G	ENSG00000006283	Yes
CCB	Benidipine	DB09231	Voltage-dependent T-type calcium channel subunit alpha-1H	CACNA1H	ENSG00000196557	Yes
CCB	Benidipine	DB09231	Voltage-dependent T-type calcium channel subunit alpha-1I	CACNA1I	ENSG00000100346	Yes
CCB	Benidipine	DB09231	Voltage-dependent L-type calcium channel subunit alpha-1S	CACNA1S	ENSG00000081248	Yes
CCB	Benidipine	DB09231	Voltage-dependent L-type calcium channel subunit beta-1	CACNB1	ENSG00000067191	Yes
CCB	Benidipine	DB09231	Voltage-dependent L-type calcium channel subunit beta-2	CACNB2	ENSG00000165995	Yes
CCB	Benidipine	DB09231	Voltage-dependent L-type calcium channel subunit beta-3	CACNB3	ENSG00000167535	Yes
CCB	Benidipine	DB09231	Voltage-dependent L-type calcium channel subunit beta-4	CACNB4	ENSG00000182389	Yes
CCB	Cilnidipine	DB09232	Voltage-dependent P/Q-type calcium channel subunit alpha-1A	CACNA1A	ENSG00000141837	Yes
CCB	Cilnidipine	DB09232	Voltage-dependent N-type calcium channel subunit alpha-1B	CACNA1B	ENSG00000148408	Yes
CCB	Cilnidipine	DB09232	Voltage-dependent L-type calcium channel subunit alpha-1C	CACNA1C	ENSG00000151067	Yes
CCB	Cilnidipine	DB09232	Voltage-dependent L-type calcium channel subunit alpha-1D	CACNA1D	ENSG00000157388	Yes
CCB	Cilnidipine	DB09232	Voltage-dependent L-type calcium channel subunit alpha-1F	CACNA1F	ENSG00000102001	Yes
CCB	Cilnidipine	DB09232	Voltage-dependent L-type calcium channel subunit alpha-1S	CACNA1S	ENSG00000081248	Yes
CCB	Cilnidipine	DB09232	Voltage-dependent L-type calcium channel subunit beta-1	CACNB1	ENSG00000067191	Yes
CCB	Cilnidipine	DB09232	Voltage-dependent L-type calcium channel subunit beta-2	CACNB2	ENSG00000165995	Yes
CCB	Cilnidipine	DB09232	Voltage-dependent L-type calcium channel subunit beta-3	CACNB3	ENSG00000167535	Yes
CCB	Cilnidipine	DB09232	Voltage-dependent L-type calcium channel subunit beta-4	CACNB4	ENSG00000182389	Yes
CCB	Diltiazem	DB00343	Voltage-dependent L-type calcium channel subunit alpha-1C	CACNA1C	ENSG00000151067	Yes
CCB	Diltiazem	DB00343	Voltage-dependent calcium channel gamma-1 subunit	CACNG1	ENSG00000108878	Yes
CCB	Felodipine	DB01023	Voltage-dependent L-type calcium channel subunit alpha-1C	CACNA1C	ENSG00000151067	Yes
CCB	Felodipine	DB01023	Voltage-dependent L-type calcium channel subunit alpha-1D	CACNA1D	ENSG00000157388	Yes
CCB	Felodipine	DB01023	Voltage-dependent T-type calcium channel subunit alpha-1H	CACNA1H	ENSG00000196557	Unknown
CCB	Felodipine	DB01023	Voltage-dependent L-type calcium channel subunit alpha-1S	CACNA1S	ENSG00000081248	Yes
CCB	Felodipine	DB01023	Voltage-dependent calcium channel subunit alpha-2/delta-1	CACNA2D1	ENSG00000153956	Yes
CCB	Felodipine	DB01023	Voltage-dependent calcium channel subunit alpha-2/delta-2	CACNA2D2	ENSG00000007402	Unknown
CCB	Felodipine	DB01023	Voltage-dependent L-type calcium channel subunit beta-2	CACNB2	ENSG00000165995	Yes
CCB	Felodipine	DB01023	Calmodulin	CALM1	ENSG00000198668	Unknown
CCB	Felodipine	DB01023	Mineralocorticoid receptor	NR3C2	ENSG00000151623	Unknown
CCB	Felodipine	DB01023	Calcium/calmodulin-dependent 3',5'-cyclic nucleotide phosphodiesterase 1A	PDE1A	ENSG00000115252	Unknown
CCB	Felodipine	DB01023	Calcium/calmodulin-dependent 3',5'-cyclic nucleotide phosphodiesterase 1B	PDE1B	ENSG00000123360	Unknown
CCB	Felodipine	DB01023	Troponin C, slow skeletal and cardiac muscles	TNNC1	ENSG00000114854	Unknown
CCB	Felodipine	DB01023	Troponin C, skeletal muscle	TNNC2	ENSG00000101470	Unknown
CCB	isradipine	DB00270	Voltage-dependent L-type calcium channel subunit alpha-1C	CACNA1C	ENSG00000151067	Yes
CCB	isradipine	DB00270	Voltage-dependent L-type calcium channel subunit alpha-1D	CACNA1D	ENSG00000157388	Yes
CCB	isradipine	DB00270	Voltage-dependent T-type calcium channel subunit alpha-1H	CACNA1H	ENSG00000196557	Yes
CCB	isradipine	DB00270	Voltage-dependent L-type calcium channel subunit alpha-1S	CACNA1S	ENSG00000081248	Yes
CCB	isradipine	DB00270	Voltage-dependent calcium channel subunit alpha-2/delta-1	CACNA2D1	ENSG00000153956	Yes
CCB	isradipine	DB00270	Voltage-dependent calcium channel subunit alpha-2/delta-2	CACNA2D2	ENSG00000007402	Yes
CCB	isradipine	DB00270	Voltage-dependent L-type calcium channel subunit beta-2	CACNB2	ENSG00000165995	Yes
CCB	lacidipine	DB09236	Voltage-dependent P/Q-type calcium channel subunit alpha-1A	CACNA1A	ENSG00000141837	Yes
CCB	lacidipine	DB09236	Voltage-dependent L-type calcium channel subunit alpha-1C	CACNA1C	ENSG00000151067	Yes
CCB	lacidipine	DB09236	Voltage-dependent L-type calcium channel subunit alpha-1D	CACNA1D	ENSG00000157388	Yes
CCB	lacidipine	DB09236	Voltage-dependent L-type calcium channel subunit alpha-1F	CACNA1F	ENSG00000102001	Yes
CCB	lacidipine	DB09236	Voltage-dependent L-type calcium channel subunit alpha-1S	CACNA1S	ENSG00000081248	Yes
CCB	lacidipine	DB09236	Voltage-dependent L-type calcium channel subunit beta-1	CACNB1	ENSG00000067191	Yes
CCB	lacidipine	DB09236	Voltage-dependent L-type calcium channel subunit beta-2	CACNB2	ENSG00000165995	Yes
CCB	lacidipine	DB09236	Voltage-dependent L-type calcium channel subunit beta-3	CACNB3	ENSG00000167535	Yes
CCB	lacidipine	DB09236	Voltage-dependent L-type calcium channel subunit beta-4	CACNB4	ENSG00000182389	Yes
CCB	lercanidipine	DB00528	Voltage-dependent calcium channel gamma-1 subunit	CACNG1	ENSG00000108878	Yes
CCB	Levamlodipine	DB09237	Voltage-dependent L-type calcium channel subunit alpha-1C	CACNA1C	ENSG00000285479	Unknown
CCB	Levamlodipine	DB09237	Voltage-dependent L-type calcium channel subunit alpha-1D	CACNA1D	ENSG00000157388	Unknown
CCB	Levamlodipine	DB09237	Nitric oxide synthase, inducible	NOS2	ENSG00000007171	Unknown
CCB	Levamlodipine	DB09237	Nitric oxide synthase, endothelial	NOS3	ENSG00000164867	Unknown
CCB	Manidipine	DB09238	Voltage-dependent P/Q-type calcium channel subunit alpha-1A	CACNA1A	ENSG00000141837	Yes
CCB	Manidipine	DB09238	Voltage-dependent L-type calcium channel subunit alpha-1C	CACNA1C	ENSG00000151067	Yes
CCB	Manidipine	DB09238	Voltage-dependent L-type calcium channel subunit alpha-1D	CACNA1D	ENSG00000157388	Yes
CCB	Manidipine	DB09238	Voltage-dependent L-type calcium channel subunit alpha-1F	CACNA1F	ENSG00000102001	Yes
CCB	Manidipine	DB09238	Voltage-dependent T-type calcium channel subunit alpha-1G	CACNA1G	ENSG00000006283	Yes
CCB	Manidipine	DB09238	Voltage-dependent T-type calcium channel subunit alpha-1H	CACNA1H	ENSG00000196557	Yes
CCB	Manidipine	DB09238	Voltage-dependent T-type calcium channel subunit alpha-1I	CACNA1I	ENSG00000100346	Yes
CCB	Manidipine	DB09238	Voltage-dependent L-type calcium channel subunit alpha-1S	CACNA1S	ENSG00000081248	Yes
CCB	Manidipine	DB09238	Voltage-dependent L-type calcium channel subunit beta-1	CACNB1	ENSG00000067191	Yes
CCB	Manidipine	DB09238	Voltage-dependent L-type calcium channel subunit beta-2	CACNB2	ENSG00000165995	Yes
CCB	Manidipine	DB09238	Voltage-dependent L-type calcium channel subunit beta-3	CACNB3	ENSG00000167535	Yes
CCB	Manidipine	DB09238	Voltage-dependent L-type calcium channel subunit beta-4	CACNB4	ENSG00000182389	Yes
CCB	mibefradil	DB01388	Voltage-dependent L-type calcium channel subunit alpha-1C	CACNA1C	ENSG00000151067	Yes
CCB	mibefradil	DB01388	Voltage-dependent L-type calcium channel subunit alpha-1D	CACNA1D	ENSG00000157388	Yes
CCB	mibefradil	DB01388	Voltage-dependent L-type calcium channel subunit alpha-1F	CACNA1F	ENSG00000102001	Yes
CCB	mibefradil	DB01388	Voltage-dependent T-type calcium channel subunit alpha-1G	CACNA1G	ENSG00000006283	Yes
CCB	mibefradil	DB01388	Voltage-dependent T-type calcium channel subunit alpha-1H	CACNA1H	ENSG00000196557	Yes
CCB	mibefradil	DB01388	Voltage-dependent T-type calcium channel subunit alpha-1I	CACNA1I	ENSG00000100346	Yes
CCB	mibefradil	DB01388	Voltage-dependent L-type calcium channel subunit alpha-1S	CACNA1S	ENSG00000081248	Yes
CCB	mibefradil	DB01388	Voltage-dependent L-type calcium channel subunit beta-1	CACNB1	ENSG00000067191	Yes
CCB	mibefradil	DB01388	Voltage-dependent L-type calcium channel subunit beta-2	CACNB2	ENSG00000165995	Yes
CCB	mibefradil	DB01388	Voltage-dependent L-type calcium channel subunit beta-3	CACNB3	ENSG00000167535	Yes
CCB	mibefradil	DB01388	Voltage-dependent L-type calcium channel subunit beta-4	CACNB4	ENSG00000182389	Yes
CCB	Nicardipine	DB00622	Alpha-1A adrenergic receptor	ADRA1A	ENSG00000120907	Unknown
CCB	Nicardipine	DB00622	Alpha-1B adrenergic receptor	ADRA1B	ENSG00000170214	Unknown
CCB	Nicardipine	DB00622	Alpha-1D adrenergic receptor	ADRA1D	ENSG00000171873	Unknown
CCB	Nicardipine	DB00622	Voltage-dependent L-type calcium channel subunit alpha-1C	CACNA1C	ENSG00000151067	Yes
CCB	Nicardipine	DB00622	Voltage-dependent L-type calcium channel subunit alpha-1D	CACNA1D	ENSG00000157388	Yes
CCB	Nicardipine	DB00622	Voltage-dependent calcium channel subunit alpha-2/delta-1	CACNA2D1	ENSG00000153956	Yes
CCB	Nicardipine	DB00622	Voltage-dependent L-type calcium channel subunit beta-2	CACNB2	ENSG00000165995	Yes
CCB	Nicardipine	DB00622	Calmodulin	CALM1	ENSG00000198668	Unknown
CCB	Nicardipine	DB00622	Muscarinic acetylcholine receptor M1	CHRM1	ENSG00000168539	Unknown
CCB	Nicardipine	DB00622	Muscarinic acetylcholine receptor M2	CHRM2	ENSG00000181072	Unknown
CCB	Nicardipine	DB00622	Muscarinic acetylcholine receptor M3	CHRM3	ENSG00000133019	Unknown
CCB	Nicardipine	DB00622	Muscarinic acetylcholine receptor M4	CHRM4	ENSG00000180720	Unknown
CCB	Nicardipine	DB00622	Muscarinic acetylcholine receptor M5	CHRM5	ENSG00000184984	Unknown
CCB	Nicardipine	DB00622	Calcium/calmodulin-dependent 3',5'-cyclic nucleotide phosphodiesterase 1A	PDE1A	ENSG00000115252	Unknown
CCB	Nicardipine	DB00622	Calcium/calmodulin-dependent 3',5'-cyclic nucleotide phosphodiesterase 1B	PDE1B	ENSG00000123360	Unknown
CCB	nifedipine	DB01115	Voltage-dependent L-type calcium channel subunit alpha-1C	CACNA1C	ENSG00000151067	Yes
CCB	nifedipine	DB01115	Voltage-dependent L-type calcium channel subunit alpha-1D	CACNA1D	ENSG00000157388	Yes
CCB	nifedipine	DB01115	Voltage-dependent T-type calcium channel subunit alpha-1G	CACNA1G	ENSG00000006283	Unknown
CCB	nifedipine	DB01115	Voltage-dependent T-type calcium channel subunit alpha-1H	CACNA1H	ENSG00000196557	Unknown
CCB	nifedipine	DB01115	Voltage-dependent T-type calcium channel subunit alpha-1I	CACNA1I	ENSG00000100346	Unknown
CCB	nifedipine	DB01115	Voltage-dependent L-type calcium channel subunit alpha-1S	CACNA1S	ENSG00000081248	Unknown
CCB	nifedipine	DB01115	Voltage-dependent L-type calcium channel subunit beta-2	CACNB2	ENSG00000165995	Yes
CCB	nifedipine	DB01115	Calmodulin	CALM1	ENSG00000198668	Unknown
CCB	nifedipine	DB01115	Potassium voltage-gated channel subfamily D member 3	KCND3	ENSG00000171385	Unknown
CCB	nifedipine	DB01115	Nuclear receptor subfamily 1 group I member 2	NR1I2	ENSG00000144852	Unknown
CCB	Nilvadipine	DB06712	Voltage-dependent L-type calcium channel subunit alpha-1C	CACNA1C	ENSG00000151067	Yes
CCB	Nilvadipine	DB06712	Voltage-dependent L-type calcium channel subunit alpha-1D	CACNA1D	ENSG00000157388	Unknown
CCB	Nilvadipine	DB06712	Voltage-dependent L-type calcium channel subunit alpha-1S	CACNA1S	ENSG00000081248	Unknown
CCB	Nilvadipine	DB06712	Voltage-dependent calcium channel subunit alpha-2/delta-1	CACNA2D1	ENSG00000153956	Yes
CCB	Nilvadipine	DB06712	Voltage-dependent calcium channel subunit alpha-2/delta-3	CACNA2D3	ENSG00000157445	Unknown
CCB	Nilvadipine	DB06712	Voltage-dependent L-type calcium channel subunit beta-2	CACNB2	ENSG00000165995	Yes
CCB	nimodipine	DB00393	Aryl hydrocarbon receptor	AHR	ENSG00000106546	Unknown
CCB	nimodipine	DB00393	Voltage-dependent L-type calcium channel subunit alpha-1C	CACNA1C	ENSG00000151067	Yes
CCB	nimodipine	DB00393	Voltage-dependent L-type calcium channel subunit alpha-1D	CACNA1D	ENSG00000157388	Yes
CCB	nimodipine	DB00393	Voltage-dependent L-type calcium channel subunit alpha-1F	CACNA1F	ENSG00000102001	Yes
CCB	nimodipine	DB00393	Voltage-dependent L-type calcium channel subunit alpha-1S	CACNA1S	ENSG00000081248	Yes
CCB	nimodipine	DB00393	Voltage-dependent L-type calcium channel subunit beta-1	CACNB1	ENSG00000067191	Yes
CCB	nimodipine	DB00393	Voltage-dependent L-type calcium channel subunit beta-2	CACNB2	ENSG00000165995	Yes
CCB	nimodipine	DB00393	Voltage-dependent L-type calcium channel subunit beta-3	CACNB3	ENSG00000167535	Yes
CCB	nimodipine	DB00393	Voltage-dependent L-type calcium channel subunit beta-4	CACNB4	ENSG00000182389	Yes
CCB	nimodipine	DB00393	Mineralocorticoid receptor	NR3C2	ENSG00000151623	Unknown
CCB	nisoldipine	DB00401	Voltage-dependent L-type calcium channel subunit alpha-1C	CACNA1C	ENSG00000151067	Yes
CCB	nisoldipine	DB00401	Voltage-dependent L-type calcium channel subunit alpha-1D	CACNA1D	ENSG00000157388	Yes
CCB	nisoldipine	DB00401	Voltage-dependent L-type calcium channel subunit alpha-1S	CACNA1S	ENSG00000081248	Yes
CCB	nisoldipine	DB00401	Voltage-dependent calcium channel subunit alpha-2/delta-1	CACNA2D1	ENSG00000153956	Yes
CCB	nisoldipine	DB00401	Voltage-dependent L-type calcium channel subunit beta-2	CACNB2	ENSG00000165995	Yes
CCB	Nitrendipine	DB01054	Voltage-dependent L-type calcium channel subunit alpha-1C	CACNA1C	ENSG00000151067	Yes
CCB	Nitrendipine	DB01054	Voltage-dependent L-type calcium channel subunit alpha-1D	CACNA1D	ENSG00000157388	Yes
CCB	Nitrendipine	DB01054	Voltage-dependent T-type calcium channel subunit alpha-1H	CACNA1H	ENSG00000196557	Unknown
CCB	Nitrendipine	DB01054	Voltage-dependent L-type calcium channel subunit alpha-1S	CACNA1S	ENSG00000081248	Yes
CCB	Nitrendipine	DB01054	Voltage-dependent calcium channel subunit alpha-2/delta-1	CACNA2D1	ENSG00000153956	Yes
CCB	Nitrendipine	DB01054	Voltage-dependent calcium channel subunit alpha-2/delta-2	CACNA2D2	ENSG00000007402	Unknown
CCB	Nitrendipine	DB01054	Voltage-dependent L-type calcium channel subunit beta-2	CACNB2	ENSG00000165995	Yes
CCB	perhexiline	DB01074	Carnitine O-palmitoyltransferase 1, liver isoform	CPT1A	ENSG00000110090	Yes
CCB	perhexiline	DB01074	Carnitine O-palmitoyltransferase 2, mitochondrial	CPT2	ENSG00000157184	Yes
CCB	perhexiline	DB01074	Potassium voltage-gated channel subfamily H member 2	KCNH2	ENSG00000055118	Unknown
CCB	prenylamine	DB04825	Calmodulin	CALM1	ENSG00000198668	Unknown
CCB	prenylamine	DB04825	Myosin light chain kinase 2, skeletal/cardiac muscle	MYLK2	ENSG00000101306	Unknown
CCB	verapamil	DB00661	Alpha-1A adrenergic receptor	ADRA1A	ENSG00000120907	Unknown
CCB	verapamil	DB00661	Alpha-1B adrenergic receptor	ADRA1B	ENSG00000170214	Unknown
CCB	verapamil	DB00661	Alpha-1D adrenergic receptor	ADRA1D	ENSG00000171873	Unknown
CCB	verapamil	DB00661	Voltage-dependent P/Q-type calcium channel subunit alpha-1A	CACNA1A	ENSG00000141837	Unknown
CCB	verapamil	DB00661	Voltage-dependent N-type calcium channel subunit alpha-1B	CACNA1B	ENSG00000148408	Unknown
CCB	verapamil	DB00661	Voltage-dependent L-type calcium channel subunit alpha-1C	CACNA1C	ENSG00000151067	Yes
CCB	verapamil	DB00661	Voltage-dependent T-type calcium channel subunit alpha-1G	CACNA1G	ENSG00000006283	Unknown
CCB	verapamil	DB00661	Voltage-dependent T-type calcium channel subunit alpha-1H	CACNA1H	ENSG00000196557	Unknown
CCB	verapamil	DB00661	Potassium voltage-gated channel subfamily H member 2	KCNH2	ENSG00000055118	Unknown
CCB	verapamil	DB00661	ATP-sensitive inward rectifier potassium channel 11	KCNJ11	ENSG00000187486	Unknown
CCB	verapamil	DB00661	Sodium-dependent serotonin transporter	SLC6A4	ENSG00000108576	Unknown
Thiazides	bendroflumethiazide	DB00436	Carbonic anhydrase 1	CA1	ENSG00000133742	Unknown
Thiazides	bendroflumethiazide	DB00436	Carbonic anhydrase 2	CA2	ENSG00000104267	Unknown
Thiazides	bendroflumethiazide	DB00436	Carbonic anhydrase 4	CA4	ENSG00000167434	Unknown
Thiazides	bendroflumethiazide	DB00436	Calcium-activated potassium channel subunit alpha-1	KCNMA1	ENSG00000156113	Yes
Thiazides	bendroflumethiazide	DB00436	Solute carrier family 12 member 3	SLC12A3	ENSG00000070915	Yes
Thiazides	Benzthiazide	DB00562	Carbonic anhydrase 12	CA12	ENSG00000074410	Unknown
Thiazides	Benzthiazide	DB00562	Carbonic anhydrase 13	CA13	ENSG00000185015	Yes
Thiazides	Benzthiazide	DB00562	Carbonic anhydrase 14	CA14	ENSG00000118298	Yes
Thiazides	Benzthiazide	DB00562	Carbonic anhydrase 1	CA1	ENSG00000133742	Yes
Thiazides	Benzthiazide	DB00562	Carbonic anhydrase 2	CA2	ENSG00000104267	Yes
Thiazides	Benzthiazide	DB00562	Carbonic anhydrase 3	CA3	ENSG00000164879	Yes
Thiazides	Benzthiazide	DB00562	Carbonic anhydrase 4	CA4	ENSG00000167434	Yes
Thiazides	Benzthiazide	DB00562	Carbonic anhydrase 5A, mitochondrial	CA5A	ENSG00000174990	Yes
Thiazides	Benzthiazide	DB00562	Carbonic anhydrase 5B, mitochondrial	CA5B	ENSG00000169239	Yes
Thiazides	Benzthiazide	DB00562	Carbonic anhydrase 6	CA6	ENSG00000131686	Yes
Thiazides	Benzthiazide	DB00562	Carbonic anhydrase 7	CA7	ENSG00000168748	Yes
Thiazides	Benzthiazide	DB00562	Carbonic anhydrase 9	CA9	ENSG00000107159	Yes
Thiazides	Benzthiazide	DB00562	Solute carrier family 12 member 3	SLC12A3	ENSG00000070915	Yes
Thiazides	chlorothiazide	DB00880	Carbonic anhydrase 1	CA1	ENSG00000133742	Yes
Thiazides	chlorothiazide	DB00880	Carbonic anhydrase 2	CA2	ENSG00000104267	Yes
Thiazides	chlorothiazide	DB00880	Solute carrier family 12 member 3	SLC12A3	ENSG00000070915	Yes
Thiazides	chlortalidone	DB00310	Carbonic anhydrase 1	CA1	ENSG00000133742	Yes
Thiazides	chlortalidone	DB00310	Solute carrier family 12 member 1	SLC12A1	ENSG00000074803	Yes
Thiazides	Cyclothiazide	DB00606	Carbonic anhydrase 13	CA13	ENSG00000185015	Yes
Thiazides	Cyclothiazide	DB00606	Carbonic anhydrase 14	CA14	ENSG00000118298	Yes
Thiazides	Cyclothiazide	DB00606	Carbonic anhydrase 1	CA1	ENSG00000133742	Yes
Thiazides	Cyclothiazide	DB00606	Carbonic anhydrase 2	CA2	ENSG00000104267	Yes
Thiazides	Cyclothiazide	DB00606	Carbonic anhydrase 3	CA3	ENSG00000164879	Yes
Thiazides	Cyclothiazide	DB00606	Carbonic anhydrase 4	CA4	ENSG00000167434	Yes
Thiazides	Cyclothiazide	DB00606	Carbonic anhydrase 5A, mitochondrial	CA5A	ENSG00000174990	Yes
Thiazides	Cyclothiazide	DB00606	Carbonic anhydrase 5B, mitochondrial	CA5B	ENSG00000169239	Yes
Thiazides	Cyclothiazide	DB00606	Carbonic anhydrase 6	CA6	ENSG00000131686	Yes
Thiazides	Cyclothiazide	DB00606	Carbonic anhydrase 7	CA7	ENSG00000168748	Yes
Thiazides	Cyclothiazide	DB00606	Carbonic anhydrase 9	CA9	ENSG00000107159	Yes
Thiazides	Cyclothiazide	DB00606	Sodium/potassium-transporting ATPase subunit gamma	FXYD2	ENSG00000137731	Yes
Thiazides	Cyclothiazide	DB00606	Secreted frizzled-related protein 4	SFRP4	ENSG00000106483	Unknown
Thiazides	hydrochlorothiazide	DB00999	Calcium-activated potassium channel subunit alpha-1	KCNMA1	ENSG00000156113	Yes
Thiazides	hydrochlorothiazide	DB00999	Solute carrier family 12 member 3	SLC12A3	ENSG00000070915	Yes
Thiazides	hydroflumethiazide	DB00774	Sodium/potassium-transporting ATPase subunit alpha-1	ATP1A1	ENSG00000163399	Unknown
Thiazides	hydroflumethiazide	DB00774	Carbonic anhydrase 12	CA12	ENSG00000074410	Unknown
Thiazides	hydroflumethiazide	DB00774	Carbonic anhydrase 1	CA1	ENSG00000133742	Unknown
Thiazides	hydroflumethiazide	DB00774	Carbonic anhydrase 2	CA2	ENSG00000104267	Unknown
Thiazides	hydroflumethiazide	DB00774	Carbonic anhydrase 4	CA4	ENSG00000167434	Unknown
Thiazides	hydroflumethiazide	DB00774	Carbonic anhydrase 7	CA7	ENSG00000168748	Unknown
Thiazides	hydroflumethiazide	DB00774	Carbonic anhydrase 9	CA9	ENSG00000107159	Unknown
Thiazides	hydroflumethiazide	DB00774	Calcium-activated potassium channel subunit alpha-1	KCNMA1	ENSG00000156113	Unknown
Thiazides	hydroflumethiazide	DB00774	Solute carrier family 12 member 1	SLC12A1	ENSG00000074803	Yes
Thiazides	indapamide	DB00808	Solute carrier family 12 member 3	SLC12A3	ENSG00000070915	Yes
Thiazides	meprobamate	DB00371	Gamma-aminobutyric acid receptor subunit alpha-1	GABRA1	ENSG00000022355	Yes
Thiazides	meprobamate	DB00371	Gamma-aminobutyric acid receptor subunit alpha-2	GABRA2	ENSG00000151834	Yes
Thiazides	meprobamate	DB00371	Gamma-aminobutyric acid receptor subunit alpha-3	GABRA3	ENSG00000011677	Yes
Thiazides	meprobamate	DB00371	Gamma-aminobutyric acid receptor subunit alpha-4	GABRA4	ENSG00000109158	Yes
Thiazides	meprobamate	DB00371	Gamma-aminobutyric acid receptor subunit alpha-5	GABRA5	ENSG00000186297	Yes
Thiazides	meprobamate	DB00371	Gamma-aminobutyric acid receptor subunit alpha-6	GABRA6	ENSG00000145863	Yes
Thiazides	meprobamate	DB00371	Gamma-aminobutyric acid receptor subunit beta-1	GABRB1	ENSG00000163288	Yes
Thiazides	meprobamate	DB00371	Gamma-aminobutyric acid receptor subunit beta-2	GABRB2	ENSG00000145864	Yes
Thiazides	meprobamate	DB00371	Gamma-aminobutyric acid receptor subunit beta-3	GABRB3	ENSG00000166206	Yes
Thiazides	meprobamate	DB00371	Gamma-aminobutyric acid receptor subunit delta	GABRD	ENSG00000187730	Yes
Thiazides	meprobamate	DB00371	Gamma-aminobutyric acid receptor subunit epsilon	GABRE	ENSG00000102287	Yes
Thiazides	meprobamate	DB00371	Gamma-aminobutyric acid receptor subunit gamma-1	GABRG1	ENSG00000163285	Yes
Thiazides	meprobamate	DB00371	Gamma-aminobutyric acid receptor subunit gamma-2	GABRG2	ENSG00000113327	Yes
Thiazides	meprobamate	DB00371	Gamma-aminobutyric acid receptor subunit gamma-3	GABRG3	ENSG00000182256	Yes
Thiazides	meprobamate	DB00371	Gamma-aminobutyric acid receptor subunit pi	GABRP	ENSG00000094755	Yes
Thiazides	meprobamate	DB00371	Gamma-aminobutyric acid receptor subunit theta	GABRQ	ENSG00000268089	Yes
Thiazides	methyclothiazide	DB00232	Carbonic anhydrase 1	CA1	ENSG00000133742	Unknown
Thiazides	methyclothiazide	DB00232	Carbonic anhydrase 2	CA2	ENSG00000104267	Unknown
Thiazides	methyclothiazide	DB00232	Carbonic anhydrase 4	CA4	ENSG00000167434	Unknown
Thiazides	methyclothiazide	DB00232	Solute carrier family 12 member 1	SLC12A1	ENSG00000074803	Yes
Thiazides	metolazone	DB00524	Solute carrier family 12 member 3	SLC12A3	ENSG00000070915	Yes
Thiazides	polythiazide	DB01324	Solute carrier family 12 member 3	SLC12A3	ENSG00000070915	Yes
Thiazides	Potassium	DB14500	Sodium/potassium-transporting ATPase subunit alpha-1	ATP1A1	ENSG00000163399	Unknown
Thiazides	Quinethazone	DB01325	Carbonic anhydrase 1	CA1	ENSG00000133742	Yes
Thiazides	Quinethazone	DB01325	Carbonic anhydrase 2	CA2	ENSG00000104267	Yes
Thiazides	Quinethazone	DB01325	Solute carrier family 12 member 1	SLC12A1	ENSG00000074803	Yes
Thiazides	Quinethazone	DB01325	Solute carrier family 12 member 2	SLC12A2	ENSG00000064651	Yes
Thiazides	Quinethazone	DB01325	Solute carrier family 12 member 3	SLC12A3	ENSG00000070915	Yes
Thiazides	Theobromine	DB01412	Adenosine receptor A1	ADORA1	ENSG00000163485	Yes
Thiazides	Theobromine	DB01412	Adenosine receptor A2a	ADORA2A	ENSG00000128271	Yes
Thiazides	Theobromine	DB01412	cAMP-specific 3',5'-cyclic phosphodiesterase 4B	PDE4B	ENSG00000184588	Unknown
Thiazides	Triamterene	DB00384	Amiloride-sensitive sodium channel subunit alpha	SCNN1A	ENSG00000111319	Yes
Thiazides	Triamterene	DB00384	Amiloride-sensitive sodium channel subunit beta	SCNN1B	ENSG00000168447	Yes
Thiazides	Triamterene	DB00384	Amiloride-sensitive sodium channel subunit delta	SCNN1D	ENSG00000162572	Unknown
Thiazides	Triamterene	DB00384	Amiloride-sensitive sodium channel subunit gamma	SCNN1G	ENSG00000166828	Yes
Thiazides	Trichlormethiazide	DB01021	Sodium/potassium-transporting ATPase subunit alpha-1	ATP1A1	ENSG00000163399	Yes
Thiazides	Trichlormethiazide	DB01021	Carbonic anhydrase 1	CA1	ENSG00000133742	Unknown
Thiazides	Trichlormethiazide	DB01021	Carbonic anhydrase 2	CA2	ENSG00000104267	Unknown
Thiazides	Trichlormethiazide	DB01021	Carbonic anhydrase 4	CA4	ENSG00000167434	Unknown
Thiazides	Trichlormethiazide	DB01021	Solute carrier family 12 member 3	SLC12A3	ENSG00000070915	Yes

## Sheet: Table S2
Gene regions extarcted from Genehancer used to identify instruments for each drug class
Drug class	Target gene	Chromosome	Position（hg19）	Function
ACEI	ACE	chr17	61554422-61599205	Encoding gene
ACEI	ACE	chr17	60855121-60860435	Enhancer
ACEI	ACE	chr17	60972606-60973907	Enhancer
ACEI	ACE	chr17	61431510-61431613	Enhancer
ACEI	ACE	chr17	61495962-61496161	Enhancer
ACEI	ACE	chr17	61496763-61499760	Enhancer
ACEI	ACE	chr17	61500363-61501760	Enhancer
ACEI	ACE	chr17	61502739-61506361	Enhancer
ACEI	ACE	chr17	61507362-61507561	Enhancer
ACEI	ACE	chr17	61528037-61533030	Enhancer
ACEI	ACE	chr17	61534362-61534561	Enhancer
ACEI	ACE	chr17	61535950-61536381	Enhancer
ACEI	ACE	chr17	61537162-61540561	Enhancer
ACEI	ACE	chr17	61541162-61541362	Enhancer
ACEI	ACE	chr17	61541562-61542961	Enhancer
ACEI	ACE	chr17	61572362-61573961	Enhancer
ACEI	ACE	chr17	61574731-61582360	Enhancer
ACEI	ACE	chr17	61594136-61594961	Enhancer
ACEI	ACE	chr17	61618162-61618561	Enhancer
ACEI	ACE	chr17	61634562-61639361	Enhancer
ACEI	ACE	chr17	61640162-61640961	Enhancer
ACEI	ACE	chr17	61656647-61658560	Enhancer
ACEI	ACE	chr17	61686961-61690045	Enhancer
ACEI	ACE	chr17	61736961-61737960	Enhancer
ACEI	ACE	chr17	61508611-61514794	Promoter/Enhancer
ACEI	ACE	chr17	61521922-61526182	Promoter/Enhancer
ACEI	ACE	chr17	61526361-61526962	Promoter/Enhancer
ACEI	ACE	chr17	61551058-61557162	Promoter/Enhancer
ACEI	ACE	chr17	61562161-61562362	Promoter/Enhancer
ACEI	ACE	chr17	61626361-61630304	Promoter/Enhancer
ACEI	ACE	chr17	62090924-62103850	Promoter/Enhancer
ACEI	ACE	chr17	61563942-61564001	Promoter
ARB	AGTR1	chr3	148415571-148460795	Encoding gene
ARB	AGTR1	chr3	147416388-147419217	Enhancer
ARB	AGTR1	chr3	147419788-147419987	Enhancer
ARB	AGTR1	chr3	147420388-147420587	Enhancer
ARB	AGTR1	chr3	147430388-147432187	Enhancer
ARB	AGTR1	chr3	147447988-147448787	Enhancer
ARB	AGTR1	chr3	147448988-147451587	Enhancer
ARB	AGTR1	chr3	147453189-147454586	Enhancer
ARB	AGTR1	chr3	147475652-147477212	Enhancer
ARB	AGTR1	chr3	147529388-147531587	Enhancer
ARB	AGTR1	chr3	147533988-147535019	Enhancer
ARB	AGTR1	chr3	147563409-147566604	Enhancer
ARB	AGTR1	chr3	147615188-147615387	Enhancer
ARB	AGTR1	chr3	147620588-147621186	Enhancer
ARB	AGTR1	chr3	147643387-147643787	Enhancer
ARB	AGTR1	chr3	147646988-147647387	Enhancer
ARB	AGTR1	chr3	147647506-147648986	Enhancer
ARB	AGTR1	chr3	147649388-147650587	Enhancer
ARB	AGTR1	chr3	147651676-147653436	Enhancer
ARB	AGTR1	chr3	147660348-147662184	Enhancer
ARB	AGTR1	chr3	147662988-147665022	Enhancer
ARB	AGTR1	chr3	147668388-147669587	Enhancer
ARB	AGTR1	chr3	147678989-147681186	Enhancer
ARB	AGTR1	chr3	147683188-147683587	Enhancer
ARB	AGTR1	chr3	147721589-147723586	Enhancer
ARB	AGTR1	chr3	147741438-147742586	Enhancer
ARB	AGTR1	chr3	147748015-147749579	Enhancer
ARB	AGTR1	chr3	147753310-147755618	Enhancer
ARB	AGTR1	chr3	147760381-147761228	Enhancer
ARB	AGTR1	chr3	147792839-147793059	Enhancer
ARB	AGTR1	chr3	147793207-147794586	Enhancer
ARB	AGTR1	chr3	147796588-147797586	Enhancer
ARB	AGTR1	chr3	147801015-147802169	Enhancer
ARB	AGTR1	chr3	147802357-147803586	Enhancer
ARB	AGTR1	chr3	147810588-147811187	Enhancer
ARB	AGTR1	chr3	147812988-147814387	Enhancer
ARB	AGTR1	chr3	147864388-147865387	Enhancer
ARB	AGTR1	chr3	147866989-147868186	Enhancer
ARB	AGTR1	chr3	147876029-147876388	Enhancer
ARB	AGTR1	chr3	147895987-147896987	Enhancer
ARB	AGTR1	chr3	147908388-147908587	Enhancer
ARB	AGTR1	chr3	147909188-147909387	Enhancer
ARB	AGTR1	chr3	147920989-147921986	Enhancer
ARB	AGTR1	chr3	147925388-147925787	Enhancer
ARB	AGTR1	chr3	147929230-147930944	Enhancer
ARB	AGTR1	chr3	147944188-147944387	Enhancer
ARB	AGTR1	chr3	147945387-147945787	Enhancer
ARB	AGTR1	chr3	147964208-147964576	Enhancer
ARB	AGTR1	chr3	147964606-147964826	Enhancer
ARB	AGTR1	chr3	147973987-147974323	Enhancer
ARB	AGTR1	chr3	147990188-147992587	Enhancer
ARB	AGTR1	chr3	147994988-147995187	Enhancer
ARB	AGTR1	chr3	148006499-148007810	Enhancer
ARB	AGTR1	chr3	148036756-148038157	Enhancer
ARB	AGTR1	chr3	148039788-148039987	Enhancer
ARB	AGTR1	chr3	148047389-148049986	Enhancer
ARB	AGTR1	chr3	148050987-148051188	Enhancer
ARB	AGTR1	chr3	148085265-148088422	Enhancer
ARB	AGTR1	chr3	148090187-148090588	Enhancer
ARB	AGTR1	chr3	148130388-148130587	Enhancer
ARB	AGTR1	chr3	148138388-148138587	Enhancer
ARB	AGTR1	chr3	148157188-148157587	Enhancer
ARB	AGTR1	chr3	148171157-148172501	Enhancer
ARB	AGTR1	chr3	148172529-148172690	Enhancer
ARB	AGTR1	chr3	148172789-148173605	Enhancer
ARB	AGTR1	chr3	148182988-148184787	Enhancer
ARB	AGTR1	chr3	148228001-148228150	Enhancer
ARB	AGTR1	chr3	148230388-148232387	Enhancer
ARB	AGTR1	chr3	148233988-148234387	Enhancer
ARB	AGTR1	chr3	148252327-148253070	Enhancer
ARB	AGTR1	chr3	148317250-148322782	Enhancer
ARB	AGTR1	chr3	148323126-148323305	Enhancer
ARB	AGTR1	chr3	148332387-148332788	Enhancer
ARB	AGTR1	chr3	148332840-148332859	Enhancer
ARB	AGTR1	chr3	148359188-148362186	Enhancer
ARB	AGTR1	chr3	148366071-148367786	Enhancer
ARB	AGTR1	chr3	148399021-148399170	Enhancer
ARB	AGTR1	chr3	148425388-148426786	Enhancer
ARB	AGTR1	chr3	148436988-148437588	Enhancer
ARB	AGTR1	chr3	148441102-148442186	Enhancer
ARB	AGTR1	chr3	148445071-148445587	Enhancer
ARB	AGTR1	chr3	148446389-148447987	Enhancer
ARB	AGTR1	chr3	148452389-148456787	Enhancer
ARB	AGTR1	chr3	148465388-148465787	Enhancer
ARB	AGTR1	chr3	148472388-148477787	Enhancer
ARB	AGTR1	chr3	148481988-148483187	Enhancer
ARB	AGTR1	chr3	148492788-148493587	Enhancer
ARB	AGTR1	chr3	148496588-148497387	Enhancer
ARB	AGTR1	chr3	148501988-148503986	Enhancer
ARB	AGTR1	chr3	148506001-148506200	Enhancer
ARB	AGTR1	chr3	148895988-148899786	Enhancer
ARB	AGTR1	chr3	147657587-147660188	Promoter/Enhancer
ARB	AGTR1	chr3	148414988-148418587	Promoter/Enhancer
ARB	AGTR1	chr3	148506401-148510786	Promoter/Enhancer
ARB	AGTR1	chr3	147795915-147795974	Promoter
ARB	AGTR1	chr3	147997862-147997921	Promoter
ARB	AGTR1	chr3	147998625-147998684	Promoter
ARB	PPARG	chr3	12328867-12475855	Encoding gene
ARB	PPARG	chr3	12053901-12054100	Enhancer
ARB	PPARG	chr3	12059896-12060069	Enhancer
ARB	PPARG	chr3	12149101-12149500	Enhancer
ARB	PPARG	chr3	12161302-12162500	Enhancer
ARB	PPARG	chr3	12176441-12178899	Enhancer
ARB	PPARG	chr3	12182501-12183500	Enhancer
ARB	PPARG	chr3	12184301-12187499	Enhancer
ARB	PPARG	chr3	12188301-12188700	Enhancer
ARB	PPARG	chr3	12196902-12198992	Enhancer
ARB	PPARG	chr3	12216900-12217101	Enhancer
ARB	PPARG	chr3	12217481-12217570	Enhancer
ARB	PPARG	chr3	12219323-12220621	Enhancer
ARB	PPARG	chr3	12221538-12222400	Enhancer
ARB	PPARG	chr3	12224181-12225444	Enhancer
ARB	PPARG	chr3	12228405-12230969	Enhancer
ARB	PPARG	chr3	12233443-12237314	Enhancer
ARB	PPARG	chr3	12237901-12241099	Enhancer
ARB	PPARG	chr3	12242301-12243300	Enhancer
ARB	PPARG	chr3	12246501-12246700	Enhancer
ARB	PPARG	chr3	12260301-12260500	Enhancer
ARB	PPARG	chr3	12263974-12264945	Enhancer
ARB	PPARG	chr3	12265840-12267050	Enhancer
ARB	PPARG	chr3	12269441-12269590	Enhancer
ARB	PPARG	chr3	12270201-12273174	Enhancer
ARB	PPARG	chr3	12275501-12278500	Enhancer
ARB	PPARG	chr3	12281501-12281900	Enhancer
ARB	PPARG	chr3	12288701-12289302	Enhancer
ARB	PPARG	chr3	12294124-12296299	Enhancer
ARB	PPARG	chr3	12304500-12305100	Enhancer
ARB	PPARG	chr3	12306300-12310898	Enhancer
ARB	PPARG	chr3	12311300-12313699	Enhancer
ARB	PPARG	chr3	12319900-12320499	Enhancer
ARB	PPARG	chr3	12341761-12341910	Enhancer
ARB	PPARG	chr3	12348761-12351388	Enhancer
ARB	PPARG	chr3	12351821-12351883	Enhancer
ARB	PPARG	chr3	12352301-12355698	Enhancer
ARB	PPARG	chr3	12358577-12359494	Enhancer
ARB	PPARG	chr3	12374701-12375099	Enhancer
ARB	PPARG	chr3	12376101-12379898	Enhancer
ARB	PPARG	chr3	12381500-12381699	Enhancer
ARB	PPARG	chr3	12383300-12384299	Enhancer
ARB	PPARG	chr3	12384500-12384699	Enhancer
ARB	PPARG	chr3	12386300-12387698	Enhancer
ARB	PPARG	chr3	12395101-12396108	Enhancer
ARB	PPARG	chr3	12398616-12399008	Enhancer
ARB	PPARG	chr3	12403700-12405899	Enhancer
ARB	PPARG	chr3	12408900-12409299	Enhancer
ARB	PPARG	chr3	12412330-12412860	Enhancer
ARB	PPARG	chr3	12413200-12414004	Enhancer
ARB	PPARG	chr3	12414100-12414899	Enhancer
ARB	PPARG	chr3	12420900-12422699	Enhancer
ARB	PPARG	chr3	12423445-12428125	Enhancer
ARB	PPARG	chr3	12434955-12436616	Enhancer
ARB	PPARG	chr3	12437221-12437370	Enhancer
ARB	PPARG	chr3	12441848-12443135	Enhancer
ARB	PPARG	chr3	12445232-12448664	Enhancer
ARB	PPARG	chr3	12450094-12452997	Enhancer
ARB	PPARG	chr3	12454500-12457499	Enhancer
ARB	PPARG	chr3	12462700-12463099	Enhancer
ARB	PPARG	chr3	12464501-12470099	Enhancer
ARB	PPARG	chr3	12471100-12471499	Enhancer
ARB	PPARG	chr3	12471700-12471899	Enhancer
ARB	PPARG	chr3	12477500-12479062	Enhancer
ARB	PPARG	chr3	12479100-12479498	Enhancer
ARB	PPARG	chr3	12480567-12488557	Enhancer
ARB	PPARG	chr3	12489209-12489740	Enhancer
ARB	PPARG	chr3	12492300-12493699	Enhancer
ARB	PPARG	chr3	12494500-12494899	Enhancer
ARB	PPARG	chr3	12495300-12496899	Enhancer
ARB	PPARG	chr3	12498100-12506498	Enhancer
ARB	PPARG	chr3	12511487-12513843	Enhancer
ARB	PPARG	chr3	12514294-12515699	Enhancer
ARB	PPARG	chr3	12517218-12518698	Enhancer
ARB	PPARG	chr3	12518847-12519533	Enhancer
ARB	PPARG	chr3	12519900-12520099	Enhancer
ARB	PPARG	chr3	12520705-12523133	Enhancer
ARB	PPARG	chr3	12045074-12046901	Promoter/Enhancer
ARB	PPARG	chr3	12199500-12201416	Promoter/Enhancer
ARB	PPARG	chr3	12210701-12213300	Promoter/Enhancer
ARB	PPARG	chr3	12328327-12337110	Promoter/Enhancer
ARB	PPARG	chr3	12343076-12345969	Promoter/Enhancer
ARB	PPARG	chr3	12364899-12365100	Promoter/Enhancer
ARB	PPARG	chr3	12367099-12367900	Promoter/Enhancer
ARB	PPARG	chr3	12368499-12368700	Promoter/Enhancer
ARB	PPARG	chr3	12369841-12370512	Promoter/Enhancer
ARB	PPARG	chr3	12391241-12392373	Promoter/Enhancer
ARB	PPARG	chr3	12392499-12392926	Promoter/Enhancer
ARB	PPARG	chr3	12393899-12394100	Promoter/Enhancer
ARB	PPARG	chr3	12399499-12399900	Promoter/Enhancer
ARB	PPARG	chr3	12523959-12527500	Promoter/Enhancer
BB	ADRA1A	chr8	26605667-26724790	Encoding gene
BB	ADRA1A	chr8	26386421-26386570	Enhancer
BB	ADRA1A	chr8	26421517-26421916	Enhancer
BB	ADRA1A	chr8	26431370-26432062	Enhancer
BB	ADRA1A	chr8	26439221-26439350	Enhancer
BB	ADRA1A	chr8	26440611-26442202	Enhancer
BB	ADRA1A	chr8	26442333-26443722	Enhancer
BB	ADRA1A	chr8	26443917-26444516	Enhancer
BB	ADRA1A	chr8	26444549-26449829	Enhancer
BB	ADRA1A	chr8	26450621-26451524	Enhancer
BB	ADRA1A	chr8	26452381-26454285	Enhancer
BB	ADRA1A	chr8	26454771-26454956	Enhancer
BB	ADRA1A	chr8	26455178-26459058	Enhancer
BB	ADRA1A	chr8	26459917-26460116	Enhancer
BB	ADRA1A	chr8	26460864-26463134	Enhancer
BB	ADRA1A	chr8	26472892-26474532	Enhancer
BB	ADRA1A	chr8	26475174-26475830	Enhancer
BB	ADRA1A	chr8	26476177-26477941	Enhancer
BB	ADRA1A	chr8	26478613-26479947	Enhancer
BB	ADRA1A	chr8	26480717-26480916	Enhancer
BB	ADRA1A	chr8	26481517-26483573	Enhancer
BB	ADRA1A	chr8	26483611-26484678	Enhancer
BB	ADRA1A	chr8	26484917-26488716	Enhancer
BB	ADRA1A	chr8	26488956-26489916	Enhancer
BB	ADRA1A	chr8	26490275-26490430	Enhancer
BB	ADRA1A	chr8	26490458-26491015	Enhancer
BB	ADRA1A	chr8	26505594-26506837	Enhancer
BB	ADRA1A	chr8	26507203-26507462	Enhancer
BB	ADRA1A	chr8	26508117-26509490	Enhancer
BB	ADRA1A	chr8	26510414-26511105	Enhancer
BB	ADRA1A	chr8	26511232-26512278	Enhancer
BB	ADRA1A	chr8	26512517-26512916	Enhancer
BB	ADRA1A	chr8	26513021-26513270	Enhancer
BB	ADRA1A	chr8	26513654-26514740	Enhancer
BB	ADRA1A	chr8	26514746-26517785	Enhancer
BB	ADRA1A	chr8	26518879-26520115	Enhancer
BB	ADRA1A	chr8	26520517-26520716	Enhancer
BB	ADRA1A	chr8	26526518-26527117	Enhancer
BB	ADRA1A	chr8	26527971-26528716	Enhancer
BB	ADRA1A	chr8	26531118-26531317	Enhancer
BB	ADRA1A	chr8	26543918-26544517	Enhancer
BB	ADRA1A	chr8	26547841-26549116	Enhancer
BB	ADRA1A	chr8	26552918-26553317	Enhancer
BB	ADRA1A	chr8	26559118-26559717	Enhancer
BB	ADRA1A	chr8	26574517-26574830	Enhancer
BB	ADRA1A	chr8	26576741-26578317	Enhancer
BB	ADRA1A	chr8	26592318-26593117	Enhancer
BB	ADRA1A	chr8	26595117-26595517	Enhancer
BB	ADRA1A	chr8	26601318-26601517	Enhancer
BB	ADRA1A	chr8	26610317-26610917	Enhancer
BB	ADRA1A	chr8	26611903-26612380	Enhancer
BB	ADRA1A	chr8	26621518-26622317	Enhancer
BB	ADRA1A	chr8	26622518-26623116	Enhancer
BB	ADRA1A	chr8	26624166-26625798	Enhancer
BB	ADRA1A	chr8	26627589-26628505	Enhancer
BB	ADRA1A	chr8	26663518-26664517	Enhancer
BB	ADRA1A	chr8	26681519-26682750	Enhancer
BB	ADRA1A	chr8	26683118-26683717	Enhancer
BB	ADRA1A	chr8	26687519-26690116	Enhancer
BB	ADRA1A	chr8	26690318-26690517	Enhancer
BB	ADRA1A	chr8	26696718-26699117	Enhancer
BB	ADRA1A	chr8	26718518-26718842	Enhancer
BB	ADRA1A	chr8	26762518-26762917	Enhancer
BB	ADRA1A	chr8	26807318-26807517	Enhancer
BB	ADRA1A	chr8	26807726-26808716	Enhancer
BB	ADRA1A	chr8	26811118-26811717	Enhancer
BB	ADRA1A	chr8	26819518-26820117	Enhancer
BB	ADRA1A	chr8	26822518-26823117	Enhancer
BB	ADRA1A	chr8	26848518-26849717	Enhancer
BB	ADRA1A	chr8	26889918-26890117	Enhancer
BB	ADRA1A	chr8	26891021-26891317	Enhancer
BB	ADRA1A	chr8	26893718-26894205	Enhancer
BB	ADRA1A	chr8	26904568-26904899	Enhancer
BB	ADRA1A	chr8	26936318-26936917	Enhancer
BB	ADRA1A	chr8	26940518-26941517	Enhancer
BB	ADRA1A	chr8	26942118-26943117	Enhancer
BB	ADRA1A	chr8	26984518-26984717	Enhancer
BB	ADRA1A	chr8	26985118-26985317	Enhancer
BB	ADRA1A	chr8	27029881-27030030	Enhancer
BB	ADRA1A	chr8	27063918-27064318	Enhancer
BB	ADRA1A	chr8	27076185-27076260	Enhancer
BB	ADRA1A	chr8	27079718-27080117	Enhancer
BB	ADRA1A	chr8	27088334-27091253	Enhancer
BB	ADRA1A	chr8	27095499-27095633	Enhancer
BB	ADRA1A	chr8	27095919-27098027	Enhancer
BB	ADRA1A	chr8	27098074-27108545	Enhancer
BB	ADRA1A	chr8	27111228-27112729	Enhancer
BB	ADRA1A	chr8	27113066-27113564	Enhancer
BB	ADRA1A	chr8	26428345-26430948	Promoter/Enhancer
BB	ADRA1A	chr8	26432810-26438917	Promoter/Enhancer
BB	ADRA1A	chr8	26439916-26440517	Promoter/Enhancer
BB	ADRA1A	chr8	26465013-26472755	Promoter/Enhancer
BB	ADRA1A	chr8	26491517-26501188	Promoter/Enhancer
BB	ADRA1A	chr8	27114323-27116710	Promoter/Enhancer
BB	ADRA1A	chr8	27216947-27230373	Promoter/Enhancer
BB	ADRA1A	chr8	26721517-26725118	Promoter
BB	ADRA1B	chr5	159343790-159399551	Encoding gene
BB	ADRA1B	chr5	158762210-158767124	Enhancer
BB	ADRA1B	chr5	158767210-158773408	Enhancer
BB	ADRA1B	chr5	158785809-158791008	Enhancer
BB	ADRA1B	chr5	158825809-158826408	Enhancer
BB	ADRA1B	chr5	158827409-158827809	Enhancer
BB	ADRA1B	chr5	158829210-158833408	Enhancer
BB	ADRA1B	chr5	158836410-158840808	Enhancer
BB	ADRA1B	chr5	158847809-158848408	Enhancer
BB	ADRA1B	chr5	158853010-158855608	Enhancer
BB	ADRA1B	chr5	158858409-158858608	Enhancer
BB	ADRA1B	chr5	158869010-158870007	Enhancer
BB	ADRA1B	chr5	158877010-158879407	Enhancer
BB	ADRA1B	chr5	158880009-158880408	Enhancer
BB	ADRA1B	chr5	158883710-158884038	Enhancer
BB	ADRA1B	chr5	158885481-158885570	Enhancer
BB	ADRA1B	chr5	158886935-158887155	Enhancer
BB	ADRA1B	chr5	158889009-158891808	Enhancer
BB	ADRA1B	chr5	158895809-158897608	Enhancer
BB	ADRA1B	chr5	158898753-158899389	Enhancer
BB	ADRA1B	chr5	158905409-158907008	Enhancer
BB	ADRA1B	chr5	158924408-158924609	Enhancer
BB	ADRA1B	chr5	158931122-158933007	Enhancer
BB	ADRA1B	chr5	158934609-158935008	Enhancer
BB	ADRA1B	chr5	158936009-158939207	Enhancer
BB	ADRA1B	chr5	158941409-158941608	Enhancer
BB	ADRA1B	chr5	158942772-158943331	Enhancer
BB	ADRA1B	chr5	158944809-158946208	Enhancer
BB	ADRA1B	chr5	158952209-158952608	Enhancer
BB	ADRA1B	chr5	158959879-158961123	Enhancer
BB	ADRA1B	chr5	158971009-158973008	Enhancer
BB	ADRA1B	chr5	158998608-158999209	Enhancer
BB	ADRA1B	chr5	159008351-159011062	Enhancer
BB	ADRA1B	chr5	159028208-159028607	Enhancer
BB	ADRA1B	chr5	159032246-159033370	Enhancer
BB	ADRA1B	chr5	159043808-159044415	Enhancer
BB	ADRA1B	chr5	159046408-159047007	Enhancer
BB	ADRA1B	chr5	159047808-159049007	Enhancer
BB	ADRA1B	chr5	159062808-159063007	Enhancer
BB	ADRA1B	chr5	159073808-159074207	Enhancer
BB	ADRA1B	chr5	159083007-159083208	Enhancer
BB	ADRA1B	chr5	159085408-159085607	Enhancer
BB	ADRA1B	chr5	159099008-159099607	Enhancer
BB	ADRA1B	chr5	159126008-159126207	Enhancer
BB	ADRA1B	chr5	159159208-159159606	Enhancer
BB	ADRA1B	chr5	159162409-159163806	Enhancer
BB	ADRA1B	chr5	159176008-159176208	Enhancer
BB	ADRA1B	chr5	159176607-159176807	Enhancer
BB	ADRA1B	chr5	159179039-159179365	Enhancer
BB	ADRA1B	chr5	159179607-159180208	Enhancer
BB	ADRA1B	chr5	159190408-159192752	Enhancer
BB	ADRA1B	chr5	159194609-159196406	Enhancer
BB	ADRA1B	chr5	159201364-159201853	Enhancer
BB	ADRA1B	chr5	159202216-159202841	Enhancer
BB	ADRA1B	chr5	159202866-159203475	Enhancer
BB	ADRA1B	chr5	159203786-159205513	Enhancer
BB	ADRA1B	chr5	159205757-159207806	Enhancer
BB	ADRA1B	chr5	159208608-159209207	Enhancer
BB	ADRA1B	chr5	159210808-159212007	Enhancer
BB	ADRA1B	chr5	159213208-159213807	Enhancer
BB	ADRA1B	chr5	159213933-159216406	Enhancer
BB	ADRA1B	chr5	159224208-159224807	Enhancer
BB	ADRA1B	chr5	159227476-159227807	Enhancer
BB	ADRA1B	chr5	159229208-159233007	Enhancer
BB	ADRA1B	chr5	159241808-159242007	Enhancer
BB	ADRA1B	chr5	159242409-159243741	Enhancer
BB	ADRA1B	chr5	159243921-159244248	Enhancer
BB	ADRA1B	chr5	159244299-159245606	Enhancer
BB	ADRA1B	chr5	159245808-159247689	Enhancer
BB	ADRA1B	chr5	159251571-159254429	Enhancer
BB	ADRA1B	chr5	159260808-159261207	Enhancer
BB	ADRA1B	chr5	159264978-159266131	Enhancer
BB	ADRA1B	chr5	159276009-159278406	Enhancer
BB	ADRA1B	chr5	159282807-159283008	Enhancer
BB	ADRA1B	chr5	159292008-159292807	Enhancer
BB	ADRA1B	chr5	159300408-159301807	Enhancer
BB	ADRA1B	chr5	159304009-159307006	Enhancer
BB	ADRA1B	chr5	159310008-159311008	Enhancer
BB	ADRA1B	chr5	159311808-159312008	Enhancer
BB	ADRA1B	chr5	159318407-159318808	Enhancer
BB	ADRA1B	chr5	159320607-159321328	Enhancer
BB	ADRA1B	chr5	159324621-159325493	Enhancer
BB	ADRA1B	chr5	159326209-159328006	Enhancer
BB	ADRA1B	chr5	159328608-159336406	Enhancer
BB	ADRA1B	chr5	159337439-159338255	Enhancer
BB	ADRA1B	chr5	159338459-159340960	Enhancer
BB	ADRA1B	chr5	159347808-159348007	Enhancer
BB	ADRA1B	chr5	159348208-159348607	Enhancer
BB	ADRA1B	chr5	159354697-159356387	Enhancer
BB	ADRA1B	chr5	159360408-159360607	Enhancer
BB	ADRA1B	chr5	159360807-159361008	Enhancer
BB	ADRA1B	chr5	159361207-159361407	Enhancer
BB	ADRA1B	chr5	159374404-159375424	Enhancer
BB	ADRA1B	chr5	159392208-159392808	Enhancer
BB	ADRA1B	chr5	159397207-159398788	Enhancer
BB	ADRA1B	chr5	159401409-159403151	Enhancer
BB	ADRA1B	chr5	159408209-159410271	Enhancer
BB	ADRA1B	chr5	159413830-159414650	Enhancer
BB	ADRA1B	chr5	159419234-159419398	Enhancer
BB	ADRA1B	chr5	159434366-159434726	Enhancer
BB	ADRA1B	chr5	159751608-159752606	Enhancer
BB	ADRA1B	chr5	158757961-158760317	Promoter/Enhancer
BB	ADRA1B	chr5	159199801-159201035	Promoter/Enhancer
BB	ADRA1B	chr5	159342601-159345408	Promoter/Enhancer
BB	ADRA1B	chr5	159362842-159365089	Promoter/Enhancer
BB	ADRA1B	chr5	158757485-158757544	Promoter
BB	ADRA1D	chr20	4201329-4229721	Encoding gene
BB	ADRA1D	chr20	4109848-4113447	Enhancer
BB	ADRA1D	chr20	4113980-4118033	Enhancer
BB	ADRA1D	chr20	4121648-4122847	Enhancer
BB	ADRA1D	chr20	4132741-4132830	Enhancer
BB	ADRA1D	chr20	4133953-4135205	Enhancer
BB	ADRA1D	chr20	4135661-4135870	Enhancer
BB	ADRA1D	chr20	4137383-4138719	Enhancer
BB	ADRA1D	chr20	4138883-4139693	Enhancer
BB	ADRA1D	chr20	4140352-4143334	Enhancer
BB	ADRA1D	chr20	4144248-4144447	Enhancer
BB	ADRA1D	chr20	4146416-4149517	Enhancer
BB	ADRA1D	chr20	4155048-4155647	Enhancer
BB	ADRA1D	chr20	4168248-4168447	Enhancer
BB	ADRA1D	chr20	4196264-4199646	Enhancer
BB	ADRA1D	chr20	4206034-4209382	Enhancer
BB	ADRA1D	chr20	4210249-4210540	Enhancer
BB	ADRA1D	chr20	4210849-4211647	Enhancer
BB	ADRA1D	chr20	4214189-4215492	Enhancer
BB	ADRA1D	chr20	4223648-4224247	Enhancer
BB	ADRA1D	chr20	4224849-4227349	Enhancer
BB	ADRA1D	chr20	4242005-4243446	Enhancer
BB	ADRA1D	chr20	4277497-4278704	Enhancer
BB	ADRA1D	chr20	4289898-4291430	Enhancer
BB	ADRA1D	chr20	4300648-4303647	Enhancer
BB	ADRA1D	chr20	4305248-4307446	Enhancer
BB	ADRA1D	chr20	4307461-4307610	Enhancer
BB	ADRA1D	chr20	4322048-4323846	Enhancer
BB	ADRA1D	chr20	4346648-4346848	Enhancer
BB	ADRA1D	chr20	4349848-4353047	Enhancer
BB	ADRA1D	chr20	4356048-4357446	Enhancer
BB	ADRA1D	chr20	4364048-4364247	Enhancer
BB	ADRA1D	chr20	4387048-4387847	Enhancer
BB	ADRA1D	chr20	4391849-4396446	Enhancer
BB	ADRA1D	chr20	4397648-4398247	Enhancer
BB	ADRA1D	chr20	4408449-4409447	Enhancer
BB	ADRA1D	chr20	4415242-4417275	Enhancer
BB	ADRA1D	chr20	4420247-4420448	Enhancer
BB	ADRA1D	chr20	4423448-4427047	Enhancer
BB	ADRA1D	chr20	4431207-4431210	Enhancer
BB	ADRA1D	chr20	4431761-4433246	Enhancer
BB	ADRA1D	chr20	4434648-4435447	Enhancer
BB	ADRA1D	chr20	4435827-4436361	Enhancer
BB	ADRA1D	chr20	4436848-4437047	Enhancer
BB	ADRA1D	chr20	4437908-4440236	Enhancer
BB	ADRA1D	chr20	4443248-4444446	Enhancer
BB	ADRA1D	chr20	4447648-4448047	Enhancer
BB	ADRA1D	chr20	4450032-4452046	Enhancer
BB	ADRA1D	chr20	4453647-4453848	Enhancer
BB	ADRA1D	chr20	4458048-4458447	Enhancer
BB	ADRA1D	chr20	4460849-4465988	Enhancer
BB	ADRA1D	chr20	4469249-4470248	Enhancer
BB	ADRA1D	chr20	4470848-4471849	Enhancer
BB	ADRA1D	chr20	4472049-4472648	Enhancer
BB	ADRA1D	chr20	4487050-4490247	Enhancer
BB	ADRA1D	chr20	4490848-4491448	Enhancer
BB	ADRA1D	chr20	4492250-4495446	Enhancer
BB	ADRA1D	chr20	4500447-4500646	Enhancer
BB	ADRA1D	chr20	4525048-4528645	Enhancer
BB	ADRA1D	chr20	4529847-4532646	Enhancer
BB	ADRA1D	chr20	4534847-4535046	Enhancer
BB	ADRA1D	chr20	4535557-4537645	Enhancer
BB	ADRA1D	chr20	4541646-4541846	Enhancer
BB	ADRA1D	chr20	4550247-4550447	Enhancer
BB	ADRA1D	chr20	4553961-4555620	Enhancer
BB	ADRA1D	chr20	4562447-4562846	Enhancer
BB	ADRA1D	chr20	4565089-4566346	Enhancer
BB	ADRA1D	chr20	4573021-4573629	Enhancer
BB	ADRA1D	chr20	4581048-4585030	Enhancer
BB	ADRA1D	chr20	4587847-4589246	Enhancer
BB	ADRA1D	chr20	4589847-4590246	Enhancer
BB	ADRA1D	chr20	4593481-4595687	Enhancer
BB	ADRA1D	chr20	4606247-4608046	Enhancer
BB	ADRA1D	chr20	4613447-4618415	Enhancer
BB	ADRA1D	chr20	4619247-4619846	Enhancer
BB	ADRA1D	chr20	4632047-4632646	Enhancer
BB	ADRA1D	chr20	4636647-4638246	Enhancer
BB	ADRA1D	chr20	4645245-4648749	Enhancer
BB	ADRA1D	chr20	4650847-4651846	Enhancer
BB	ADRA1D	chr20	4652278-4652728	Enhancer
BB	ADRA1D	chr20	4653247-4655045	Enhancer
BB	ADRA1D	chr20	4660447-4661246	Enhancer
BB	ADRA1D	chr20	4661647-4663841	Enhancer
BB	ADRA1D	chr20	4128801-4131448	Promoter/Enhancer
BB	ADRA1D	chr20	4145089-4145148	Promoter/Enhancer
BB	ADRA1D	chr20	4149829-4154940	Promoter/Enhancer
BB	ADRA1D	chr20	4171649-4174446	Promoter/Enhancer
BB	ADRA1D	chr20	4201421-4203750	Promoter/Enhancer
BB	ADRA1D	chr20	4228047-4230890	Promoter/Enhancer
BB	ADRA1D	chr20	4168113-4168172	Promoter
BB	ADRB1	chr10	115803806-115806667	Encoding gene
BB	ADRB1	chr10	115547961-115549279	Enhancer
BB	ADRB1	chr10	115553760-115554959	Enhancer
BB	ADRB1	chr10	115559271-115559808	Enhancer
BB	ADRB1	chr10	115561321-115561530	Enhancer
BB	ADRB1	chr10	115591360-115591559	Enhancer
BB	ADRB1	chr10	115638960-115640958	Enhancer
BB	ADRB1	chr10	115651204-115651679	Enhancer
BB	ADRB1	chr10	115654959-115655559	Enhancer
BB	ADRB1	chr10	115675560-115676559	Enhancer
BB	ADRB1	chr10	115680761-115682358	Enhancer
BB	ADRB1	chr10	115682759-115683159	Enhancer
BB	ADRB1	chr10	115683621-115684573	Enhancer
BB	ADRB1	chr10	115688760-115691558	Enhancer
BB	ADRB1	chr10	115697701-115697810	Enhancer
BB	ADRB1	chr10	115704333-115705870	Enhancer
BB	ADRB1	chr10	115706445-115708158	Enhancer
BB	ADRB1	chr10	115712160-115712359	Enhancer
BB	ADRB1	chr10	115713360-115714858	Enhancer
BB	ADRB1	chr10	115716558-115722360	Enhancer
BB	ADRB1	chr10	115726960-115727359	Enhancer
BB	ADRB1	chr10	115735160-115736159	Enhancer
BB	ADRB1	chr10	115738560-115739159	Enhancer
BB	ADRB1	chr10	115741347-115744110	Enhancer
BB	ADRB1	chr10	115744455-115748159	Enhancer
BB	ADRB1	chr10	115750860-115751159	Enhancer
BB	ADRB1	chr10	115755360-115755759	Enhancer
BB	ADRB1	chr10	115769160-115769359	Enhancer
BB	ADRB1	chr10	115777760-115777959	Enhancer
BB	ADRB1	chr10	115780360-115781958	Enhancer
BB	ADRB1	chr10	115782141-115782270	Enhancer
BB	ADRB1	chr10	115784309-115788102	Enhancer
BB	ADRB1	chr10	115788960-115789159	Enhancer
BB	ADRB1	chr10	115789385-115790216	Enhancer
BB	ADRB1	chr10	115790360-115791959	Enhancer
BB	ADRB1	chr10	115792560-115793760	Enhancer
BB	ADRB1	chr10	115794360-115795159	Enhancer
BB	ADRB1	chr10	115799814-115800507	Enhancer
BB	ADRB1	chr10	115801160-115801559	Enhancer
BB	ADRB1	chr10	115809312-115810093	Enhancer
BB	ADRB1	chr10	115810433-115810989	Enhancer
BB	ADRB1	chr10	115814937-115815620	Enhancer
BB	ADRB1	chr10	115816760-115822359	Enhancer
BB	ADRB1	chr10	115822761-115825359	Enhancer
BB	ADRB1	chr10	115826224-115827332	Enhancer
BB	ADRB1	chr10	115827575-115828874	Enhancer
BB	ADRB1	chr10	115829760-115831759	Enhancer
BB	ADRB1	chr10	115832961-115834359	Enhancer
BB	ADRB1	chr10	115834760-115834959	Enhancer
BB	ADRB1	chr10	115836360-115839758	Enhancer
BB	ADRB1	chr10	115841821-115841970	Enhancer
BB	ADRB1	chr10	115842035-115843254	Enhancer
BB	ADRB1	chr10	115855801-115855950	Enhancer
BB	ADRB1	chr10	115860981-115861095	Enhancer
BB	ADRB1	chr10	115863201-115863350	Enhancer
BB	ADRB1	chr10	115867960-115869159	Enhancer
BB	ADRB1	chr10	115890561-115891958	Enhancer
BB	ADRB1	chr10	115897760-115899359	Enhancer
BB	ADRB1	chr10	115910560-115912162	Enhancer
BB	ADRB1	chr10	115922760-115923898	Enhancer
BB	ADRB1	chr10	115925436-115927158	Enhancer
BB	ADRB1	chr10	116437960-116439159	Enhancer
BB	ADRB1	chr10	116450761-116452159	Enhancer
BB	ADRB1	chr10	116457630-116458961	Enhancer
BB	ADRB1	chr10	115802241-115808560	Promoter/Enhancer
BB	ADRB1	chr10	115931559-115935560	Promoter/Enhancer
BB	ADRB1	chr10	116441242-116446390	Promoter/Enhancer
BB	ADRB2	chr5	148206156-148208196	Encoding gene
BB	ADRB2	chr5	147751564-147754773	Enhancer
BB	ADRB2	chr5	148064164-148064763	Enhancer
BB	ADRB2	chr5	148075964-148076363	Enhancer
BB	ADRB2	chr5	148076802-148077582	Enhancer
BB	ADRB2	chr5	148078564-148079763	Enhancer
BB	ADRB2	chr5	148098564-148100363	Enhancer
BB	ADRB2	chr5	148110621-148110810	Enhancer
BB	ADRB2	chr5	148112165-148117162	Enhancer
BB	ADRB2	chr5	148118764-148121580	Enhancer
BB	ADRB2	chr5	148123964-148131563	Enhancer
BB	ADRB2	chr5	148137964-148141163	Enhancer
BB	ADRB2	chr5	148142764-148149563	Enhancer
BB	ADRB2	chr5	148153364-148154163	Enhancer
BB	ADRB2	chr5	148155711-148157363	Enhancer
BB	ADRB2	chr5	148157964-148158163	Enhancer
BB	ADRB2	chr5	148158364-148158963	Enhancer
BB	ADRB2	chr5	148160764-148161763	Enhancer
BB	ADRB2	chr5	148162364-148163163	Enhancer
BB	ADRB2	chr5	148167964-148168662	Enhancer
BB	ADRB2	chr5	148169502-148177363	Enhancer
BB	ADRB2	chr5	148184949-148186329	Enhancer
BB	ADRB2	chr5	148186534-148190544	Enhancer
BB	ADRB2	chr5	148194342-148198155	Enhancer
BB	ADRB2	chr5	148203163-148204391	Enhancer
BB	ADRB2	chr5	148213375-148214817	Enhancer
BB	ADRB2	chr5	148216364-148216563	Enhancer
BB	ADRB2	chr5	148216765-148241362	Enhancer
BB	ADRB2	chr5	148243564-148244395	Enhancer
BB	ADRB2	chr5	148247764-148248563	Enhancer
BB	ADRB2	chr5	148252765-148255162	Enhancer
BB	ADRB2	chr5	148256564-148258163	Enhancer
BB	ADRB2	chr5	148259964-148260563	Enhancer
BB	ADRB2	chr5	148261764-148262563	Enhancer
BB	ADRB2	chr5	148277964-148278364	Enhancer
BB	ADRB2	chr5	148279564-148279763	Enhancer
BB	ADRB2	chr5	148283765-148284763	Enhancer
BB	ADRB2	chr5	148288180-148295794	Enhancer
BB	ADRB2	chr5	148300139-148300763	Enhancer
BB	ADRB2	chr5	148304164-148305563	Enhancer
BB	ADRB2	chr5	148307112-148308570	Enhancer
BB	ADRB2	chr5	148309564-148310762	Enhancer
BB	ADRB2	chr5	148311555-148312924	Enhancer
BB	ADRB2	chr5	148313365-148314162	Enhancer
BB	ADRB2	chr5	148316369-148319963	Enhancer
BB	ADRB2	chr5	148321364-148321563	Enhancer
BB	ADRB2	chr5	148328765-148332563	Enhancer
BB	ADRB2	chr5	148332965-148333755	Enhancer
BB	ADRB2	chr5	148335898-148337624	Enhancer
BB	ADRB2	chr5	148340764-148341164	Enhancer
BB	ADRB2	chr5	148341363-148341964	Enhancer
BB	ADRB2	chr5	148342564-148355162	Enhancer
BB	ADRB2	chr5	148355923-148359929	Enhancer
BB	ADRB2	chr5	148360564-148361163	Enhancer
BB	ADRB2	chr5	148362764-148368362	Enhancer
BB	ADRB2	chr5	148370663-148372416	Enhancer
BB	ADRB2	chr5	148375365-148376562	Enhancer
BB	ADRB2	chr5	148377841-148378164	Enhancer
BB	ADRB2	chr5	148379564-148380363	Enhancer
BB	ADRB2	chr5	148380565-148383762	Enhancer
BB	ADRB2	chr5	148384164-148385830	Enhancer
BB	ADRB2	chr5	148386364-148387363	Enhancer
BB	ADRB2	chr5	148390389-148391510	Enhancer
BB	ADRB2	chr5	148393964-148395163	Enhancer
BB	ADRB2	chr5	148395364-148395763	Enhancer
BB	ADRB2	chr5	148398165-148399563	Enhancer
BB	ADRB2	chr5	148403564-148404963	Enhancer
BB	ADRB2	chr5	148409764-148410917	Enhancer
BB	ADRB2	chr5	148414744-148425763	Enhancer
BB	ADRB2	chr5	148426893-148431090	Enhancer
BB	ADRB2	chr5	148432365-148433562	Enhancer
BB	ADRB2	chr5	147782963-147783364	Promoter/Enhancer
BB	ADRB2	chr5	148204763-148213058	Promoter/Enhancer
BB	ADRB2	chr5	148439635-148444185	Promoter/Enhancer
BB	ADRB2	chr5	148519819-148524763	Promoter/Enhancer
BB	ADRB3	chr8	37820516-37824483	Encoding gene
BB	ADRB3	chr8	37817519-37821140	Enhancer
BB	ADRB3	chr8	37825719-37827731	Enhancer
BB	ADRB3	chr8	37828518-37828918	Enhancer
BB	ADRB3	chr8	37851301-37851510	Enhancer
BB	ADRB3	chr8	37853901-37854050	Enhancer
BB	ADRB3	chr8	37869695-37871535	Enhancer
BB	ADRB3	chr8	37871941-37872067	Enhancer
BB	ADRB3	chr8	37872119-37872318	Enhancer
BB	ADRB3	chr8	37882201-37883518	Enhancer
BB	ADRB3	chr8	37927693-37931183	Enhancer
BB	ADRB3	chr8	37822513-37823973	Promoter/Enhancer
BB	ADRB3	chr8	37824008-37824067	Promoter
BB	ADRB3	chr8	37824435-37824494	Promoter
BB	HTR1A	chr5	63256183-63258334	Encoding gene
BB	HTR1A	chr5	62273227-62274028	Enhancer
BB	HTR1A	chr5	62348366-62349206	Enhancer
BB	HTR1A	chr5	62351028-62351627	Enhancer
BB	HTR1A	chr5	62366028-62366427	Enhancer
BB	HTR1A	chr5	62421028-62421227	Enhancer
BB	HTR1A	chr5	62422628-62423427	Enhancer
BB	HTR1A	chr5	62423828-62424627	Enhancer
BB	HTR1A	chr5	62449828-62450027	Enhancer
BB	HTR1A	chr5	62461027-62461428	Enhancer
BB	HTR1A	chr5	62466028-62466227	Enhancer
BB	HTR1A	chr5	62501828-62502628	Enhancer
BB	HTR1A	chr5	62507028-62508027	Enhancer
BB	HTR1A	chr5	62529228-62530427	Enhancer
BB	HTR1A	chr5	62546827-62547427	Enhancer
BB	HTR1A	chr5	62550828-62551828	Enhancer
BB	HTR1A	chr5	62557428-62559428	Enhancer
BB	HTR1A	chr5	62581839-62583401	Enhancer
BB	HTR1A	chr5	62619628-62620227	Enhancer
BB	HTR1A	chr5	62641628-62642427	Enhancer
BB	HTR1A	chr5	62684228-62684627	Enhancer
BB	HTR1A	chr5	62694227-62694428	Enhancer
BB	HTR1A	chr5	62788628-62788827	Enhancer
BB	HTR1A	chr5	62791028-62791427	Enhancer
BB	HTR1A	chr5	62981628-62984627	Enhancer
BB	HTR1A	chr5	63127427-63128027	Enhancer
BB	HTR1A	chr5	63140628-63140827	Enhancer
BB	HTR1A	chr5	63150028-63150227	Enhancer
BB	HTR1A	chr5	63164028-63164427	Enhancer
BB	HTR1A	chr5	63199828-63200027	Enhancer
BB	HTR1A	chr5	63215228-63216027	Enhancer
BB	HTR1A	chr5	63222028-63222827	Enhancer
BB	HTR1A	chr5	63225828-63226227	Enhancer
BB	HTR1A	chr5	63239628-63239885	Enhancer
BB	HTR1A	chr5	63252428-63252627	Enhancer
BB	HTR1A	chr5	63254028-63254427	Enhancer
BB	HTR1A	chr5	63254561-63254750	Enhancer
BB	HTR1A	chr5	63254950-63256170	Enhancer
BB	HTR1A	chr5	63259628-63260141	Enhancer
BB	HTR1A	chr5	63433228-63433827	Enhancer
BB	HTR1A	chr5	63440190-63441026	Enhancer
BB	HTR1A	chr5	63443428-63444227	Enhancer
BB	KCNH2	chr7	150642049-150675403	Encoding gene
BB	KCNH2	chr7	150522464-150522551	Enhancer
BB	KCNH2	chr7	150522689-150524151	Enhancer
BB	KCNH2	chr7	150525890-150527287	Enhancer
BB	KCNH2	chr7	150527737-150529088	Enhancer
BB	KCNH2	chr7	150531889-150532088	Enhancer
BB	KCNH2	chr7	150541889-150543888	Enhancer
BB	KCNH2	chr7	150544289-150544488	Enhancer
BB	KCNH2	chr7	150575289-150575688	Enhancer
BB	KCNH2	chr7	150576089-150576489	Enhancer
BB	KCNH2	chr7	150576688-150577088	Enhancer
BB	KCNH2	chr7	150594219-150597287	Enhancer
BB	KCNH2	chr7	150597562-150600179	Enhancer
BB	KCNH2	chr7	150600499-150601798	Enhancer
BB	KCNH2	chr7	150606089-150608096	Enhancer
BB	KCNH2	chr7	150615289-150615688	Enhancer
BB	KCNH2	chr7	150616289-150616488	Enhancer
BB	KCNH2	chr7	150620090-150622087	Enhancer
BB	KCNH2	chr7	150628089-150628887	Enhancer
BB	KCNH2	chr7	150634290-150636887	Enhancer
BB	KCNH2	chr7	150637489-150637689	Enhancer
BB	KCNH2	chr7	150639341-150639610	Enhancer
BB	KCNH2	chr7	150641261-150641410	Enhancer
BB	KCNH2	chr7	150641631-150643604	Enhancer
BB	KCNH2	chr7	150644001-150645800	Enhancer
BB	KCNH2	chr7	150646401-150647200	Enhancer
BB	KCNH2	chr7	150648689-150649488	Enhancer
BB	KCNH2	chr7	150649839-150649920	Enhancer
BB	KCNH2	chr7	150655512-150655899	Enhancer
BB	KCNH2	chr7	150656246-150663432	Enhancer
BB	KCNH2	chr7	150679489-150679688	Enhancer
BB	KCNH2	chr7	150681101-150681230	Enhancer
BB	KCNH2	chr7	150682890-150683887	Enhancer
BB	KCNH2	chr7	150700445-150701888	Enhancer
BB	KCNH2	chr7	150702191-150703022	Enhancer
BB	KCNH2	chr7	150712161-150712330	Enhancer
BB	KCNH2	chr7	150712541-150712690	Enhancer
BB	KCNH2	chr7	150717001-150718487	Enhancer
BB	KCNH2	chr7	150729688-150732686	Enhancer
BB	KCNH2	chr7	151356461-151359886	Enhancer
BB	KCNH2	chr7	150549215-150550334	Promoter/Enhancer
BB	KCNH2	chr7	150573901-150574995	Promoter/Enhancer
BB	KCNH2	chr7	150650626-150654768	Promoter/Enhancer
BB	KCNH2	chr7	150654888-150655089	Promoter/Enhancer
BB	KCNH2	chr7	150655288-150655489	Promoter/Enhancer
BB	KCNH2	chr7	150665549-150670279	Promoter/Enhancer
BB	KCNH2	chr7	150670327-150673289	Promoter/Enhancer
BB	KCNH2	chr7	150673488-150674030	Promoter/Enhancer
BB	KCNH2	chr7	150674088-150678010	Promoter/Enhancer
BB	KCNH2	chr7	150685336-150688325	Promoter/Enhancer
BB	KCNH2	chr7	150689267-150694289	Promoter/Enhancer
BB	KCNH2	chr7	150704358-150712070	Promoter/Enhancer
BB	KCNH2	chr7	150714401-150716688	Promoter/Enhancer
BB	KCNH2	chr7	150714087-150714288	Promoter
CCB	CACNA1A	chr19	13317256-13734804	Encoding gene
CCB	CACNA1A	chr19	13288015-13294814	Enhancer
CCB	CACNA1A	chr19	13296415-13299614	Enhancer
CCB	CACNA1A	chr19	13299816-13303071	Enhancer
CCB	CACNA1A	chr19	13305069-13307250	Enhancer
CCB	CACNA1A	chr19	13315215-13316014	Enhancer
CCB	CACNA1A	chr19	13317601-13321274	Enhancer
CCB	CACNA1A	chr19	13323216-13324516	Enhancer
CCB	CACNA1A	chr19	13325941-13327414	Enhancer
CCB	CACNA1A	chr19	13328415-13328614	Enhancer
CCB	CACNA1A	chr19	13331615-13332014	Enhancer
CCB	CACNA1A	chr19	13345255-13346070	Enhancer
CCB	CACNA1A	chr19	13348615-13349214	Enhancer
CCB	CACNA1A	chr19	13351215-13353014	Enhancer
CCB	CACNA1A	chr19	13358241-13359613	Enhancer
CCB	CACNA1A	chr19	13366016-13366614	Enhancer
CCB	CACNA1A	chr19	13373301-13373470	Enhancer
CCB	CACNA1A	chr19	13378929-13379223	Enhancer
CCB	CACNA1A	chr19	13386214-13386415	Enhancer
CCB	CACNA1A	chr19	13388881-13389070	Enhancer
CCB	CACNA1A	chr19	13392215-13393120	Enhancer
CCB	CACNA1A	chr19	13412215-13412814	Enhancer
CCB	CACNA1A	chr19	13413241-13414137	Enhancer
CCB	CACNA1A	chr19	13444695-13444933	Enhancer
CCB	CACNA1A	chr19	13445795-13446271	Enhancer
CCB	CACNA1A	chr19	13507015-13511613	Enhancer
CCB	CACNA1A	chr19	13512341-13512490	Enhancer
CCB	CACNA1A	chr19	13519416-13519814	Enhancer
CCB	CACNA1A	chr19	13519848-13519992	Enhancer
CCB	CACNA1A	chr19	13536121-13536270	Enhancer
CCB	CACNA1A	chr19	13539614-13541414	Enhancer
CCB	CACNA1A	chr19	13552781-13552930	Enhancer
CCB	CACNA1A	chr19	13569815-13573213	Enhancer
CCB	CACNA1A	chr19	13597293-13597592	Enhancer
CCB	CACNA1A	chr19	13602216-13603819	Enhancer
CCB	CACNA1A	chr19	13614815-13615214	Enhancer
CCB	CACNA1A	chr19	13626415-13627414	Enhancer
CCB	CACNA1A	chr19	13641614-13642014	Enhancer
CCB	CACNA1A	chr19	13648300-13649414	Enhancer
CCB	CACNA1A	chr19	13663615-13663814	Enhancer
CCB	CACNA1A	chr19	13671215-13671414	Enhancer
CCB	CACNA1A	chr19	13683657-13686444	Enhancer
CCB	CACNA1A	chr19	13687706-13688884	Enhancer
CCB	CACNA1A	chr19	13700141-13700310	Enhancer
CCB	CACNA1A	chr19	13708509-13708803	Enhancer
CCB	CACNA1A	chr19	13709997-13711328	Enhancer
CCB	CACNA1A	chr19	13714187-13714942	Enhancer
CCB	CACNA1A	chr19	13716015-13716617	Enhancer
CCB	CACNA1A	chr19	13716622-13717519	Enhancer
CCB	CACNA1A	chr19	13718970-13719805	Enhancer
CCB	CACNA1A	chr19	13720814-13721414	Enhancer
CCB	CACNA1A	chr19	13726814-13727015	Enhancer
CCB	CACNA1A	chr19	13727415-13727614	Enhancer
CCB	CACNA1A	chr19	13728540-13729153	Enhancer
CCB	CACNA1A	chr19	13731861-13737414	Enhancer
CCB	CACNA1A	chr19	13738303-13739668	Enhancer
CCB	CACNA1A	chr19	13740072-13741302	Enhancer
CCB	CACNA1A	chr19	13743015-13743214	Enhancer
CCB	CACNA1A	chr19	13743227-13745325	Enhancer
CCB	CACNA1A	chr19	13747787-13748377	Enhancer
CCB	CACNA1A	chr19	13750392-13753113	Enhancer
CCB	CACNA1A	chr19	13756960-13758378	Enhancer
CCB	CACNA1A	chr19	13763721-13763910	Enhancer
CCB	CACNA1A	chr19	13775215-13775814	Enhancer
CCB	CACNA1A	chr19	13776142-13776614	Enhancer
CCB	CACNA1A	chr19	13783481-13783610	Enhancer
CCB	CACNA1A	chr19	13796309-13797014	Enhancer
CCB	CACNA1A	chr19	13802415-13803614	Enhancer
CCB	CACNA1A	chr19	13810815-13811214	Enhancer
CCB	CACNA1A	chr19	13818814-13819015	Enhancer
CCB	CACNA1A	chr19	13823416-13824049	Enhancer
CCB	CACNA1A	chr19	13827925-13828688	Enhancer
CCB	CACNA1A	chr19	13829814-13830014	Enhancer
CCB	CACNA1A	chr19	13831999-13832490	Enhancer
CCB	CACNA1A	chr19	13122414-13139603	Promoter/Enhancer
CCB	CACNA1A	chr19	13258814-13269597	Promoter/Enhancer
CCB	CACNA1A	chr19	13271200-13285018	Promoter/Enhancer
CCB	CACNA1A	chr19	13371413-13373007	Promoter/Enhancer
CCB	CACNA1A	chr19	13387581-13388615	Promoter/Enhancer
CCB	CACNA1A	chr19	13615815-13618614	Promoter/Enhancer
CCB	CACNA1A	chr19	13840291-13843415	Promoter/Enhancer
CCB	CACNA1A	chr19	13857814-13860110	Promoter/Enhancer
CCB	CACNA1A	chr19	13971399-13977653	Promoter/Enhancer
CCB	CACNA1A	chr19	13409201-13409400	Promoter
CCB	CACNA1B	chr9	140772241-141019076	Encoding gene
CCB	CACNA1B	chr11	107305-107705	Enhancer
CCB	CACNA1B	chr11	107904-108504	Enhancer
CCB	CACNA1B	chr11	124275-124677	Enhancer
CCB	CACNA1B	chr11	138741-139340	Enhancer
CCB	CACNA1B	chr11	76884-77283	Enhancer
CCB	CACNA1B	chr9	140274735-140275080	Enhancer
CCB	CACNA1B	chr9	140300178-140302681	Enhancer
CCB	CACNA1B	chr9	140411407-140411807	Enhancer
CCB	CACNA1B	chr9	140412995-140413413	Enhancer
CCB	CACNA1B	chr9	140486752-140488748	Enhancer
CCB	CACNA1B	chr9	140521998-140523810	Enhancer
CCB	CACNA1B	chr9	140523963-140525829	Enhancer
CCB	CACNA1B	chr9	140526521-140528234	Enhancer
CCB	CACNA1B	chr9	140546053-140546652	Enhancer
CCB	CACNA1B	chr9	140550453-140552052	Enhancer
CCB	CACNA1B	chr9	140552653-140555852	Enhancer
CCB	CACNA1B	chr9	140563836-140566347	Enhancer
CCB	CACNA1B	chr9	140567361-140569810	Enhancer
CCB	CACNA1B	chr9	140570913-140572094	Enhancer
CCB	CACNA1B	chr9	140576889-140577432	Enhancer
CCB	CACNA1B	chr9	140579641-140579790	Enhancer
CCB	CACNA1B	chr9	140580081-140580330	Enhancer
CCB	CACNA1B	chr9	140580641-140580748	Enhancer
CCB	CACNA1B	chr9	140583290-140583588	Enhancer
CCB	CACNA1B	chr9	140584073-140584724	Enhancer
CCB	CACNA1B	chr9	140584741-140584790	Enhancer
CCB	CACNA1B	chr9	140585095-140585373	Enhancer
CCB	CACNA1B	chr9	140585471-140587427	Enhancer
CCB	CACNA1B	chr9	140588654-140591452	Enhancer
CCB	CACNA1B	chr9	140591653-140595851	Enhancer
CCB	CACNA1B	chr9	140597653-140604452	Enhancer
CCB	CACNA1B	chr9	140609775-140611440	Enhancer
CCB	CACNA1B	chr9	140614453-140619851	Enhancer
CCB	CACNA1B	chr9	140620414-140621465	Enhancer
CCB	CACNA1B	chr9	140626473-140627130	Enhancer
CCB	CACNA1B	chr9	140631453-140635286	Enhancer
CCB	CACNA1B	chr9	140637253-140637452	Enhancer
CCB	CACNA1B	chr9	140638883-140641502	Enhancer
CCB	CACNA1B	chr9	140643253-140643852	Enhancer
CCB	CACNA1B	chr9	140644081-140644230	Enhancer
CCB	CACNA1B	chr9	140650898-140658913	Enhancer
CCB	CACNA1B	chr9	140658981-140659130	Enhancer
CCB	CACNA1B	chr9	140659524-140659852	Enhancer
CCB	CACNA1B	chr9	140662853-140663052	Enhancer
CCB	CACNA1B	chr9	140667041-140667190	Enhancer
CCB	CACNA1B	chr9	140679854-140681851	Enhancer
CCB	CACNA1B	chr9	140682253-140684331	Enhancer
CCB	CACNA1B	chr9	140689053-140689448	Enhancer
CCB	CACNA1B	chr9	140702053-140702852	Enhancer
CCB	CACNA1B	chr9	140719567-140720652	Enhancer
CCB	CACNA1B	chr9	140739539-140740588	Enhancer
CCB	CACNA1B	chr9	140779101-140779270	Enhancer
CCB	CACNA1B	chr9	140785301-140785450	Enhancer
CCB	CACNA1B	chr9	140813136-140813852	Enhancer
CCB	CACNA1B	chr9	140854561-140854710	Enhancer
CCB	CACNA1B	chr9	140854933-140855184	Enhancer
CCB	CACNA1B	chr9	140865253-140865452	Enhancer
CCB	CACNA1B	chr9	140904652-140904853	Enhancer
CCB	CACNA1B	chr9	140910653-140910852	Enhancer
CCB	CACNA1B	chr9	140916881-140917030	Enhancer
CCB	CACNA1B	chr9	140919053-140919252	Enhancer
CCB	CACNA1B	chr9	140962853-140965052	Enhancer
CCB	CACNA1B	chr9	140967053-140968051	Enhancer
CCB	CACNA1B	chr9	140986453-140986912	Enhancer
CCB	CACNA1B	chr9	140990453-140990852	Enhancer
CCB	CACNA1B	chr9	140998253-140998452	Enhancer
CCB	CACNA1B	chr9	141070053-141070252	Enhancer
CCB	CACNA1B	chr9	141076453-141077252	Enhancer
CCB	CACNA1B	chr9	141094051-141094849	Enhancer
CCB	CACNA1B	chr9	141095851-141097250	Enhancer
CCB	CACNA1B	chr9	141117430-141119050	Enhancer
CCB	CACNA1B	chr9	141121051-141121796	Enhancer
CCB	CACNA1B	chr9	141127452-141130650	Enhancer
CCB	CACNA1B	chr9	140515652-140515853	Promoter/Enhancer
CCB	CACNA1B	chr9	140533133-140534545	Promoter/Enhancer
CCB	CACNA1B	chr9	140540864-140542952	Promoter/Enhancer
CCB	CACNA1B	chr9	140558495-140562715	Promoter/Enhancer
CCB	CACNA1B	chr9	140572686-140576370	Promoter/Enhancer
CCB	CACNA1B	chr9	140771852-140773253	Promoter/Enhancer
CCB	CACNA1B	chr9	140516052-140516253	Promoter
CCB	CACNA1B	chr9	140773452-140773653	Promoter
CCB	CACNA1B	chr9	141041853-141042653	Promoter
CCB	CACNA1B	chr9	141044252-141045852	Promoter
CCB	CACNA1B	chr9	141107250-141109451	Promoter
CCB	CACNA1B	chr9	141111250-141114651	Promoter
CCB	CACNA1B	chr9	141114850-141115651	Promoter
CCB	CACNA1C	chr12	2162153-2807116	Encoding gene
CCB	CACNA1C	chr12	2033562-2034390	Enhancer
CCB	CACNA1C	chr12	2037001-2037200	Enhancer
CCB	CACNA1C	chr12	2042401-2043108	Enhancer
CCB	CACNA1C	chr12	2044167-2044565	Enhancer
CCB	CACNA1C	chr12	2048444-2049910	Enhancer
CCB	CACNA1C	chr12	2055375-2057136	Enhancer
CCB	CACNA1C	chr12	2057237-2057501	Enhancer
CCB	CACNA1C	chr12	2058121-2060041	Enhancer
CCB	CACNA1C	chr12	2070967-2071566	Enhancer
CCB	CACNA1C	chr12	2075648-2076741	Enhancer
CCB	CACNA1C	chr12	2082932-2084071	Enhancer
CCB	CACNA1C	chr12	2086167-2089565	Enhancer
CCB	CACNA1C	chr12	2089853-2091243	Enhancer
CCB	CACNA1C	chr12	2095160-2096573	Enhancer
CCB	CACNA1C	chr12	2101946-2105166	Enhancer
CCB	CACNA1C	chr12	2105767-2105966	Enhancer
CCB	CACNA1C	chr12	2107367-2107966	Enhancer
CCB	CACNA1C	chr12	2110661-2111403	Enhancer
CCB	CACNA1C	chr12	2117981-2118130	Enhancer
CCB	CACNA1C	chr12	2118168-2119165	Enhancer
CCB	CACNA1C	chr12	2119384-2120057	Enhancer
CCB	CACNA1C	chr12	2120367-2121650	Enhancer
CCB	CACNA1C	chr12	2121768-2124566	Enhancer
CCB	CACNA1C	chr12	2126568-2127965	Enhancer
CCB	CACNA1C	chr12	2132367-2132965	Enhancer
CCB	CACNA1C	chr12	2136367-2136766	Enhancer
CCB	CACNA1C	chr12	2138706-2139344	Enhancer
CCB	CACNA1C	chr12	2139767-2140366	Enhancer
CCB	CACNA1C	chr12	2148495-2149324	Enhancer
CCB	CACNA1C	chr12	2157767-2159784	Enhancer
CCB	CACNA1C	chr12	2160601-2161000	Enhancer
CCB	CACNA1C	chr12	2166481-2166670	Enhancer
CCB	CACNA1C	chr12	2168167-2168366	Enhancer
CCB	CACNA1C	chr12	2170143-2171251	Enhancer
CCB	CACNA1C	chr12	2171351-2172258	Enhancer
CCB	CACNA1C	chr12	2173006-2173941	Enhancer
CCB	CACNA1C	chr12	2175103-2177148	Enhancer
CCB	CACNA1C	chr12	2177211-2178762	Enhancer
CCB	CACNA1C	chr12	2181967-2186966	Enhancer
CCB	CACNA1C	chr12	2188468-2189111	Enhancer
CCB	CACNA1C	chr12	2191167-2192765	Enhancer
CCB	CACNA1C	chr12	2193334-2194490	Enhancer
CCB	CACNA1C	chr12	2194967-2195366	Enhancer
CCB	CACNA1C	chr12	2195767-2196566	Enhancer
CCB	CACNA1C	chr12	2200243-2201838	Enhancer
CCB	CACNA1C	chr12	2201968-2205566	Enhancer
CCB	CACNA1C	chr12	2206967-2207166	Enhancer
CCB	CACNA1C	chr12	2207863-2209473	Enhancer
CCB	CACNA1C	chr12	2210767-2210966	Enhancer
CCB	CACNA1C	chr12	2217567-2218366	Enhancer
CCB	CACNA1C	chr12	2218567-2218766	Enhancer
CCB	CACNA1C	chr12	2219968-2223566	Enhancer
CCB	CACNA1C	chr12	2227167-2230922	Enhancer
CCB	CACNA1C	chr12	2235367-2235766	Enhancer
CCB	CACNA1C	chr12	2237967-2238965	Enhancer
CCB	CACNA1C	chr12	2246167-2246366	Enhancer
CCB	CACNA1C	chr12	2246831-2248565	Enhancer
CCB	CACNA1C	chr12	2249789-2251721	Enhancer
CCB	CACNA1C	chr12	2254567-2255366	Enhancer
CCB	CACNA1C	chr12	2258967-2259366	Enhancer
CCB	CACNA1C	chr12	2260436-2262389	Enhancer
CCB	CACNA1C	chr12	2262568-2264765	Enhancer
CCB	CACNA1C	chr12	2265561-2265750	Enhancer
CCB	CACNA1C	chr12	2268934-2269887	Enhancer
CCB	CACNA1C	chr12	2270167-2274081	Enhancer
CCB	CACNA1C	chr12	2274261-2274410	Enhancer
CCB	CACNA1C	chr12	2274438-2275487	Enhancer
CCB	CACNA1C	chr12	2277277-2282495	Enhancer
CCB	CACNA1C	chr12	2282967-2283566	Enhancer
CCB	CACNA1C	chr12	2283997-2286741	Enhancer
CCB	CACNA1C	chr12	2287176-2288132	Enhancer
CCB	CACNA1C	chr12	2288367-2290765	Enhancer
CCB	CACNA1C	chr12	2292498-2294028	Enhancer
CCB	CACNA1C	chr12	2294781-2295709	Enhancer
CCB	CACNA1C	chr12	2298367-2300166	Enhancer
CCB	CACNA1C	chr12	2300767-2301566	Enhancer
CCB	CACNA1C	chr12	2302967-2304566	Enhancer
CCB	CACNA1C	chr12	2305767-2308965	Enhancer
CCB	CACNA1C	chr12	2314567-2315366	Enhancer
CCB	CACNA1C	chr12	2316947-2318292	Enhancer
CCB	CACNA1C	chr12	2320137-2320914	Enhancer
CCB	CACNA1C	chr12	2321967-2323965	Enhancer
CCB	CACNA1C	chr12	2324367-2325366	Enhancer
CCB	CACNA1C	chr12	2326691-2328736	Enhancer
CCB	CACNA1C	chr12	2328750-2331231	Enhancer
CCB	CACNA1C	chr12	2331290-2332420	Enhancer
CCB	CACNA1C	chr12	2333218-2334248	Enhancer
CCB	CACNA1C	chr12	2335414-2336748	Enhancer
CCB	CACNA1C	chr12	2336889-2337604	Enhancer
CCB	CACNA1C	chr12	2338167-2338766	Enhancer
CCB	CACNA1C	chr12	2342039-2342990	Enhancer
CCB	CACNA1C	chr12	2343567-2343966	Enhancer
CCB	CACNA1C	chr12	2344167-2344566	Enhancer
CCB	CACNA1C	chr12	2347767-2350165	Enhancer
CCB	CACNA1C	chr12	2350567-2351766	Enhancer
CCB	CACNA1C	chr12	2351967-2352166	Enhancer
CCB	CACNA1C	chr12	2352323-2361765	Enhancer
CCB	CACNA1C	chr12	2364427-2364812	Enhancer
CCB	CACNA1C	chr12	2365074-2370566	Enhancer
CCB	CACNA1C	chr12	2371367-2372166	Enhancer
CCB	CACNA1C	chr12	2372568-2379299	Enhancer
CCB	CACNA1C	chr12	2381367-2381566	Enhancer
CCB	CACNA1C	chr12	2382418-2383166	Enhancer
CCB	CACNA1C	chr12	2385367-2386166	Enhancer
CCB	CACNA1C	chr12	2386355-2387332	Enhancer
CCB	CACNA1C	chr12	2391640-2398400	Enhancer
CCB	CACNA1C	chr12	2398761-2400405	Enhancer
CCB	CACNA1C	chr12	2400461-2400630	Enhancer
CCB	CACNA1C	chr12	2401167-2402366	Enhancer
CCB	CACNA1C	chr12	2402967-2409165	Enhancer
CCB	CACNA1C	chr12	2409768-2412966	Enhancer
CCB	CACNA1C	chr12	2413567-2413966	Enhancer
CCB	CACNA1C	chr12	2414568-2417366	Enhancer
CCB	CACNA1C	chr12	2418859-2421680	Enhancer
CCB	CACNA1C	chr12	2426801-2430365	Enhancer
CCB	CACNA1C	chr12	2432459-2434188	Enhancer
CCB	CACNA1C	chr12	2434801-2435000	Enhancer
CCB	CACNA1C	chr12	2437167-2439165	Enhancer
CCB	CACNA1C	chr12	2440768-2458765	Enhancer
CCB	CACNA1C	chr12	2460367-2460766	Enhancer
CCB	CACNA1C	chr12	2462167-2462366	Enhancer
CCB	CACNA1C	chr12	2463001-2463400	Enhancer
CCB	CACNA1C	chr12	2463531-2463940	Enhancer
CCB	CACNA1C	chr12	2466656-2469074	Enhancer
CCB	CACNA1C	chr12	2471978-2473410	Enhancer
CCB	CACNA1C	chr12	2473832-2473978	Enhancer
CCB	CACNA1C	chr12	2474041-2474190	Enhancer
CCB	CACNA1C	chr12	2481966-2482167	Enhancer
CCB	CACNA1C	chr12	2483566-2484166	Enhancer
CCB	CACNA1C	chr12	2485568-2488765	Enhancer
CCB	CACNA1C	chr12	2489366-2489567	Enhancer
CCB	CACNA1C	chr12	2491894-2495082	Enhancer
CCB	CACNA1C	chr12	2495567-2495766	Enhancer
CCB	CACNA1C	chr12	2497607-2499709	Enhancer
CCB	CACNA1C	chr12	2500167-2500566	Enhancer
CCB	CACNA1C	chr12	2504479-2507365	Enhancer
CCB	CACNA1C	chr12	2511126-2512729	Enhancer
CCB	CACNA1C	chr12	2512831-2514124	Enhancer
CCB	CACNA1C	chr12	2515793-2516578	Enhancer
CCB	CACNA1C	chr12	2520367-2521766	Enhancer
CCB	CACNA1C	chr12	2522967-2524166	Enhancer
CCB	CACNA1C	chr12	2524367-2524966	Enhancer
CCB	CACNA1C	chr12	2526168-2527965	Enhancer
CCB	CACNA1C	chr12	2531341-2532583	Enhancer
CCB	CACNA1C	chr12	2540767-2541566	Enhancer
CCB	CACNA1C	chr12	2541767-2541966	Enhancer
CCB	CACNA1C	chr12	2543714-2545518	Enhancer
CCB	CACNA1C	chr12	2548567-2549966	Enhancer
CCB	CACNA1C	chr12	2552550-2553765	Enhancer
CCB	CACNA1C	chr12	2555271-2555641	Enhancer
CCB	CACNA1C	chr12	2558507-2559370	Enhancer
CCB	CACNA1C	chr12	2559627-2561813	Enhancer
CCB	CACNA1C	chr12	2562367-2564366	Enhancer
CCB	CACNA1C	chr12	2567367-2567766	Enhancer
CCB	CACNA1C	chr12	2588967-2589566	Enhancer
CCB	CACNA1C	chr12	2599967-2601166	Enhancer
CCB	CACNA1C	chr12	2601567-2601766	Enhancer
CCB	CACNA1C	chr12	2602368-2606165	Enhancer
CCB	CACNA1C	chr12	2608221-2608370	Enhancer
CCB	CACNA1C	chr12	2609552-2610050	Enhancer
CCB	CACNA1C	chr12	2610308-2611812	Enhancer
CCB	CACNA1C	chr12	2611967-2613207	Enhancer
CCB	CACNA1C	chr12	2616967-2617366	Enhancer
CCB	CACNA1C	chr12	2623367-2623766	Enhancer
CCB	CACNA1C	chr12	2635367-2635766	Enhancer
CCB	CACNA1C	chr12	2638368-2642165	Enhancer
CCB	CACNA1C	chr12	2645166-2645366	Enhancer
CCB	CACNA1C	chr12	2649001-2649600	Enhancer
CCB	CACNA1C	chr12	2649619-2649812	Enhancer
CCB	CACNA1C	chr12	2649836-2650311	Enhancer
CCB	CACNA1C	chr12	2659568-2663273	Enhancer
CCB	CACNA1C	chr12	2668767-2671166	Enhancer
CCB	CACNA1C	chr12	2684567-2684766	Enhancer
CCB	CACNA1C	chr12	2694967-2696966	Enhancer
CCB	CACNA1C	chr12	2697167-2697366	Enhancer
CCB	CACNA1C	chr12	2711967-2712966	Enhancer
CCB	CACNA1C	chr12	2718167-2718966	Enhancer
CCB	CACNA1C	chr12	2721568-2724057	Enhancer
CCB	CACNA1C	chr12	2724729-2726765	Enhancer
CCB	CACNA1C	chr12	2727767-2728166	Enhancer
CCB	CACNA1C	chr12	2733321-2735165	Enhancer
CCB	CACNA1C	chr12	2735368-2737965	Enhancer
CCB	CACNA1C	chr12	2739368-2741766	Enhancer
CCB	CACNA1C	chr12	2742167-2742766	Enhancer
CCB	CACNA1C	chr12	2742967-2744365	Enhancer
CCB	CACNA1C	chr12	2745767-2746966	Enhancer
CCB	CACNA1C	chr12	2747567-2747966	Enhancer
CCB	CACNA1C	chr12	2753368-2754565	Enhancer
CCB	CACNA1C	chr12	2758367-2760366	Enhancer
CCB	CACNA1C	chr12	2761767-2761966	Enhancer
CCB	CACNA1C	chr12	2783567-2783983	Enhancer
CCB	CACNA1C	chr12	2791561-2791670	Enhancer
CCB	CACNA1C	chr12	2791761-2791970	Enhancer
CCB	CACNA1C	chr12	2792101-2792350	Enhancer
CCB	CACNA1C	chr12	2792368-2794165	Enhancer
CCB	CACNA1C	chr12	2797367-2797566	Enhancer
CCB	CACNA1C	chr12	2804967-2807365	Enhancer
CCB	CACNA1C	chr12	1767798-1773105	Promoter/Enhancer
CCB	CACNA1C	chr12	2044799-2047397	Promoter/Enhancer
CCB	CACNA1C	chr12	2079767-2082534	Promoter/Enhancer
CCB	CACNA1C	chr12	2111766-2114467	Promoter/Enhancer
CCB	CACNA1C	chr12	2143801-2144400	Promoter/Enhancer
CCB	CACNA1C	chr12	2161154-2165567	Promoter/Enhancer
CCB	CACNA1C	chr12	2339001-2339400	Promoter/Enhancer
CCB	CACNA1C	chr12	2692001-2692600	Promoter/Enhancer
CCB	CACNA1C	chr12	2749071-2750838	Promoter/Enhancer
CCB	CACNA1C	chr12	2799366-2801967	Promoter/Enhancer
CCB	CACNA1C	chr12	2332603-2332662	Promoter
CCB	CACNA1C	chr12	2798967-2799167	Promoter
CCB	CACNA1D	chr3	53528683-53847760	Encoding gene
CCB	CACNA1D	chr3	53292589-53294010	Enhancer
CCB	CACNA1D	chr3	53295761-53295910	Enhancer
CCB	CACNA1D	chr3	53297618-53299815	Enhancer
CCB	CACNA1D	chr3	53300416-53300617	Enhancer
CCB	CACNA1D	chr3	53302842-53306167	Enhancer
CCB	CACNA1D	chr3	53306821-53308110	Enhancer
CCB	CACNA1D	chr3	53308744-53309816	Enhancer
CCB	CACNA1D	chr3	53312617-53313016	Enhancer
CCB	CACNA1D	chr3	53320020-53322618	Enhancer
CCB	CACNA1D	chr3	53328631-53328830	Enhancer
CCB	CACNA1D	chr3	53333626-53334030	Enhancer
CCB	CACNA1D	chr3	53334831-53335230	Enhancer
CCB	CACNA1D	chr3	53337031-53338230	Enhancer
CCB	CACNA1D	chr3	53346031-53346430	Enhancer
CCB	CACNA1D	chr3	53352428-53352627	Enhancer
CCB	CACNA1D	chr3	53354428-53355827	Enhancer
CCB	CACNA1D	chr3	53358228-53358827	Enhancer
CCB	CACNA1D	chr3	53361828-53363570	Enhancer
CCB	CACNA1D	chr3	53384761-53385000	Enhancer
CCB	CACNA1D	chr3	53387028-53393027	Enhancer
CCB	CACNA1D	chr3	53393828-53394427	Enhancer
CCB	CACNA1D	chr3	53408980-53409489	Enhancer
CCB	CACNA1D	chr3	53436628-53436827	Enhancer
CCB	CACNA1D	chr3	53440628-53442027	Enhancer
CCB	CACNA1D	chr3	53457125-53457810	Enhancer
CCB	CACNA1D	chr3	53507228-53508027	Enhancer
CCB	CACNA1D	chr3	53511553-53514862	Enhancer
CCB	CACNA1D	chr3	53516428-53516827	Enhancer
CCB	CACNA1D	chr3	53531828-53533626	Enhancer
CCB	CACNA1D	chr3	53534801-53535827	Enhancer
CCB	CACNA1D	chr3	53539797-53541150	Enhancer
CCB	CACNA1D	chr3	53543428-53543827	Enhancer
CCB	CACNA1D	chr3	53544428-53546826	Enhancer
CCB	CACNA1D	chr3	53550428-53550826	Enhancer
CCB	CACNA1D	chr3	53551784-53554581	Enhancer
CCB	CACNA1D	chr3	53558098-53559227	Enhancer
CCB	CACNA1D	chr3	53559428-53560427	Enhancer
CCB	CACNA1D	chr3	53565628-53567027	Enhancer
CCB	CACNA1D	chr3	53568043-53568300	Enhancer
CCB	CACNA1D	chr3	53568428-53569427	Enhancer
CCB	CACNA1D	chr3	53579429-53580227	Enhancer
CCB	CACNA1D	chr3	53583228-53583427	Enhancer
CCB	CACNA1D	chr3	53584228-53584627	Enhancer
CCB	CACNA1D	chr3	53587228-53587427	Enhancer
CCB	CACNA1D	chr3	53589628-53589827	Enhancer
CCB	CACNA1D	chr3	53593628-53594027	Enhancer
CCB	CACNA1D	chr3	53600228-53601427	Enhancer
CCB	CACNA1D	chr3	53603829-53605793	Enhancer
CCB	CACNA1D	chr3	53611228-53612427	Enhancer
CCB	CACNA1D	chr3	53613628-53613827	Enhancer
CCB	CACNA1D	chr3	53614228-53615227	Enhancer
CCB	CACNA1D	chr3	53615628-53616626	Enhancer
CCB	CACNA1D	chr3	53617028-53617627	Enhancer
CCB	CACNA1D	chr3	53618628-53619826	Enhancer
CCB	CACNA1D	chr3	53631828-53632227	Enhancer
CCB	CACNA1D	chr3	53646228-53648827	Enhancer
CCB	CACNA1D	chr3	53650028-53651427	Enhancer
CCB	CACNA1D	chr3	53651628-53652627	Enhancer
CCB	CACNA1D	chr3	53652828-53653427	Enhancer
CCB	CACNA1D	chr3	53658428-53658627	Enhancer
CCB	CACNA1D	chr3	53662229-53665027	Enhancer
CCB	CACNA1D	chr3	53698941-53699090	Enhancer
CCB	CACNA1D	chr3	53707221-53707290	Enhancer
CCB	CACNA1D	chr3	53707628-53707827	Enhancer
CCB	CACNA1D	chr3	53708228-53709427	Enhancer
CCB	CACNA1D	chr3	53714028-53714648	Enhancer
CCB	CACNA1D	chr3	53723669-53724036	Enhancer
CCB	CACNA1D	chr3	53726828-53727227	Enhancer
CCB	CACNA1D	chr3	53727428-53727627	Enhancer
CCB	CACNA1D	chr3	53728828-53744680	Enhancer
CCB	CACNA1D	chr3	53746828-53747226	Enhancer
CCB	CACNA1D	chr3	53750228-53750427	Enhancer
CCB	CACNA1D	chr3	53750828-53751627	Enhancer
CCB	CACNA1D	chr3	53753428-53753627	Enhancer
CCB	CACNA1D	chr3	53755228-53755627	Enhancer
CCB	CACNA1D	chr3	53759658-53759955	Enhancer
CCB	CACNA1D	chr3	53763027-53763228	Enhancer
CCB	CACNA1D	chr3	53763628-53763827	Enhancer
CCB	CACNA1D	chr3	53764229-53765026	Enhancer
CCB	CACNA1D	chr3	53766775-53767435	Enhancer
CCB	CACNA1D	chr3	53777828-53779027	Enhancer
CCB	CACNA1D	chr3	53779829-53785426	Enhancer
CCB	CACNA1D	chr3	53786828-53789427	Enhancer
CCB	CACNA1D	chr3	53793207-53793702	Enhancer
CCB	CACNA1D	chr3	53796428-53796627	Enhancer
CCB	CACNA1D	chr3	53796777-53798080	Enhancer
CCB	CACNA1D	chr3	53798222-53799233	Enhancer
CCB	CACNA1D	chr3	53799850-53800909	Enhancer
CCB	CACNA1D	chr3	53802028-53803827	Enhancer
CCB	CACNA1D	chr3	53806601-53808826	Enhancer
CCB	CACNA1D	chr3	53809709-53811827	Enhancer
CCB	CACNA1D	chr3	53817819-53818839	Enhancer
CCB	CACNA1D	chr3	53823628-53823827	Enhancer
CCB	CACNA1D	chr3	53824228-53824427	Enhancer
CCB	CACNA1D	chr3	53828429-53830626	Enhancer
CCB	CACNA1D	chr3	53838029-53842050	Enhancer
CCB	CACNA1D	chr3	53843873-53844716	Enhancer
CCB	CACNA1D	chr3	53846627-53846828	Enhancer
CCB	CACNA1D	chr3	53859957-53860202	Enhancer
CCB	CACNA1D	chr3	53379027-53382717	Promoter/Enhancer
CCB	CACNA1D	chr3	53526751-53530028	Promoter/Enhancer
CCB	CACNA1D	chr3	53530427-53530628	Promoter/Enhancer
CCB	CACNA1F	chrX	49061523-49089833	Encoding gene
CCB	CACNA1F	chrX	48823589-48824207	Enhancer
CCB	CACNA1F	chrX	49061061-49061660	Enhancer
CCB	CACNA1F	chrX	49063062-49063660	Enhancer
CCB	CACNA1F	chrX	49076060-49076459	Enhancer
CCB	CACNA1F	chrX	49085421-49085530	Enhancer
CCB	CACNA1F	chrX	49086401-49088145	Enhancer
CCB	CACNA1F	chrX	49100665-49101185	Enhancer
CCB	CACNA1F	chrX	48915921-48920218	Promoter/Enhancer
CCB	CACNA1F	chrX	49040381-49048858	Promoter/Enhancer
CCB	CACNA1F	chrX	49054574-49057353	Promoter/Enhancer
CCB	CACNA1F	chrX	49066060-49066661	Promoter/Enhancer
CCB	CACNA1F	chrX	49090460-49094668	Promoter/Enhancer
CCB	CACNA1F	chrX	49122932-49128263	Promoter/Enhancer
CCB	CACNA1F	chrX	49089792-49089851	Promoter
CCB	CACNA1G	chr17	48638429-48704835	Encoding gene
CCB	CACNA1G	chr17	48590933-48593160	Enhancer
CCB	CACNA1G	chr17	48593963-48597496	Enhancer
CCB	CACNA1G	chr17	48622494-48622953	Enhancer
CCB	CACNA1G	chr17	48627792-48628960	Enhancer
CCB	CACNA1G	chr17	48634015-48634561	Enhancer
CCB	CACNA1G	chr17	48640003-48644954	Enhancer
CCB	CACNA1G	chr17	48644962-48645161	Enhancer
CCB	CACNA1G	chr17	48646801-48648561	Enhancer
CCB	CACNA1G	chr17	48651762-48652161	Enhancer
CCB	CACNA1G	chr17	48657962-48658761	Enhancer
CCB	CACNA1G	chr17	48659562-48660761	Enhancer
CCB	CACNA1G	chr17	48660963-48664760	Enhancer
CCB	CACNA1G	chr17	48665363-48668560	Enhancer
CCB	CACNA1G	chr17	48669763-48672578	Enhancer
CCB	CACNA1G	chr17	48673962-48674162	Enhancer
CCB	CACNA1G	chr17	48679163-48683560	Enhancer
CCB	CACNA1G	chr17	48685162-48685560	Enhancer
CCB	CACNA1G	chr17	48686161-48686962	Enhancer
CCB	CACNA1G	chr17	48690563-48691961	Enhancer
CCB	CACNA1G	chr17	48696801-48697200	Enhancer
CCB	CACNA1G	chr17	48697401-48697600	Enhancer
CCB	CACNA1G	chr17	48703001-48703400	Enhancer
CCB	CACNA1G	chr17	48703561-48703750	Enhancer
CCB	CACNA1G	chr17	48724562-48724761	Enhancer
CCB	CACNA1G	chr17	48726504-48727158	Enhancer
CCB	CACNA1G	chr17	48742341-48742490	Enhancer
CCB	CACNA1G	chr17	48744762-48746820	Enhancer
CCB	CACNA1G	chr17	48776545-48777361	Enhancer
CCB	CACNA1G	chr17	48778562-48779361	Enhancer
CCB	CACNA1G	chr17	48780890-48781961	Enhancer
CCB	CACNA1G	chr17	48857258-48857804	Enhancer
CCB	CACNA1G	chr17	48860163-48861128	Enhancer
CCB	CACNA1G	chr17	48950592-48950723	Enhancer
CCB	CACNA1G	chr17	48500896-48507811	Promoter/Enhancer
CCB	CACNA1G	chr17	48584762-48589870	Promoter/Enhancer
CCB	CACNA1G	chr17	48609401-48613252	Promoter/Enhancer
CCB	CACNA1G	chr17	48623881-48625762	Promoter/Enhancer
CCB	CACNA1G	chr17	48635601-48639962	Promoter/Enhancer
CCB	CACNA1G	chr17	48704801-48709162	Promoter/Enhancer
CCB	CACNA1G	chr17	48709184-48711214	Promoter/Enhancer
CCB	CACNA1G	chr17	48711244-48721381	Promoter/Enhancer
CCB	CACNA1G	chr17	48736916-48741765	Promoter/Enhancer
CCB	CACNA1G	chr17	48760941-48775761	Promoter/Enhancer
CCB	CACNA1G	chr17	48858561-48859162	Promoter
CCB	CACNA1H	chr16	1203241-1271771	Encoding gene
CCB	CACNA1H	chr16	1131672-1134474	Enhancer
CCB	CACNA1H	chr16	1146801-1147000	Enhancer
CCB	CACNA1H	chr16	1147201-1149799	Enhancer
CCB	CACNA1H	chr16	1150049-1150415	Enhancer
CCB	CACNA1H	chr16	1153201-1153800	Enhancer
CCB	CACNA1H	chr16	1171001-1171200	Enhancer
CCB	CACNA1H	chr16	1175002-1176199	Enhancer
CCB	CACNA1H	chr16	1176800-1177000	Enhancer
CCB	CACNA1H	chr16	1179495-1179558	Enhancer
CCB	CACNA1H	chr16	1183601-1185600	Enhancer
CCB	CACNA1H	chr16	1187164-1188346	Enhancer
CCB	CACNA1H	chr16	1194801-1195600	Enhancer
CCB	CACNA1H	chr16	1199041-1199684	Enhancer
CCB	CACNA1H	chr16	1200241-1200390	Enhancer
CCB	CACNA1H	chr16	1200801-1200950	Enhancer
CCB	CACNA1H	chr16	1208001-1210800	Enhancer
CCB	CACNA1H	chr16	1210920-1211435	Enhancer
CCB	CACNA1H	chr16	1213600-1214001	Enhancer
CCB	CACNA1H	chr16	1217186-1220800	Enhancer
CCB	CACNA1H	chr16	1221601-1223200	Enhancer
CCB	CACNA1H	chr16	1223801-1225699	Enhancer
CCB	CACNA1H	chr16	1226000-1226201	Enhancer
CCB	CACNA1H	chr16	1230044-1233850	Enhancer
CCB	CACNA1H	chr16	1233874-1234277	Enhancer
CCB	CACNA1H	chr16	1238635-1239436	Enhancer
CCB	CACNA1H	chr16	1242408-1242798	Enhancer
CCB	CACNA1H	chr16	1243001-1243601	Enhancer
CCB	CACNA1H	chr16	1244570-1245199	Enhancer
CCB	CACNA1H	chr16	1259201-1259400	Enhancer
CCB	CACNA1H	chr16	1341001-1341384	Enhancer
CCB	CACNA1H	chr16	1201510-1207468	Promoter/Enhancer
CCB	CACNA1H	chr16	1275021-1277199	Promoter/Enhancer
CCB	CACNA1I	chr22	39966758-40085742	Encoding gene
CCB	CACNA1I	chr22	39780007-39781346	Enhancer
CCB	CACNA1I	chr22	39931501-39931690	Enhancer
CCB	CACNA1I	chr22	39933606-39934405	Enhancer
CCB	CACNA1I	chr22	39939096-39939817	Enhancer
CCB	CACNA1I	chr22	39940807-39942405	Enhancer
CCB	CACNA1I	chr22	39943006-39943409	Enhancer
CCB	CACNA1I	chr22	39955149-39956163	Enhancer
CCB	CACNA1I	chr22	39956406-39956805	Enhancer
CCB	CACNA1I	chr22	39962807-39964404	Enhancer
CCB	CACNA1I	chr22	39965606-39966005	Enhancer
CCB	CACNA1I	chr22	39969606-39969805	Enhancer
CCB	CACNA1I	chr22	39970459-39971697	Enhancer
CCB	CACNA1I	chr22	39973006-39973205	Enhancer
CCB	CACNA1I	chr22	39975959-39976863	Enhancer
CCB	CACNA1I	chr22	39981702-39981754	Enhancer
CCB	CACNA1I	chr22	39986006-39986605	Enhancer
CCB	CACNA1I	chr22	39987949-39990711	Enhancer
CCB	CACNA1I	chr22	39991806-39992005	Enhancer
CCB	CACNA1I	chr22	39993606-39994805	Enhancer
CCB	CACNA1I	chr22	39996607-39999004	Enhancer
CCB	CACNA1I	chr22	40002294-40003717	Enhancer
CCB	CACNA1I	chr22	40008807-40009604	Enhancer
CCB	CACNA1I	chr22	40009806-40010205	Enhancer
CCB	CACNA1I	chr22	40010406-40010805	Enhancer
CCB	CACNA1I	chr22	40013206-40014404	Enhancer
CCB	CACNA1I	chr22	40016485-40016775	Enhancer
CCB	CACNA1I	chr22	40018806-40019323	Enhancer
CCB	CACNA1I	chr22	40019806-40020805	Enhancer
CCB	CACNA1I	chr22	40021206-40027805	Enhancer
CCB	CACNA1I	chr22	40028206-40028605	Enhancer
CCB	CACNA1I	chr22	40029607-40032804	Enhancer
CCB	CACNA1I	chr22	40033006-40033205	Enhancer
CCB	CACNA1I	chr22	40042806-40044005	Enhancer
CCB	CACNA1I	chr22	40044406-40044805	Enhancer
CCB	CACNA1I	chr22	40049006-40051005	Enhancer
CCB	CACNA1I	chr22	40051407-40052604	Enhancer
CCB	CACNA1I	chr22	40058341-40058590	Enhancer
CCB	CACNA1I	chr22	40058761-40058910	Enhancer
CCB	CACNA1I	chr22	40060501-40060710	Enhancer
CCB	CACNA1I	chr22	40060941-40061130	Enhancer
CCB	CACNA1I	chr22	40063006-40063405	Enhancer
CCB	CACNA1I	chr22	40070406-40071205	Enhancer
CCB	CACNA1I	chr22	40081006-40081205	Enhancer
CCB	CACNA1I	chr22	40081606-40082205	Enhancer
CCB	CACNA1I	chr22	40085806-40087605	Enhancer
CCB	CACNA1I	chr22	40095406-40096805	Enhancer
CCB	CACNA1I	chr22	40098406-40098805	Enhancer
CCB	CACNA1I	chr22	40099205-40099406	Enhancer
CCB	CACNA1I	chr22	40099690-40100805	Enhancer
CCB	CACNA1I	chr22	40101606-40103005	Enhancer
CCB	CACNA1I	chr22	40104461-40104610	Enhancer
CCB	CACNA1I	chr22	40108807-40109404	Enhancer
CCB	CACNA1I	chr22	40115806-40116405	Enhancer
CCB	CACNA1I	chr22	40117006-40117805	Enhancer
CCB	CACNA1I	chr22	40119436-40121005	Enhancer
CCB	CACNA1I	chr22	40127806-40128805	Enhancer
CCB	CACNA1I	chr22	40141207-40143205	Enhancer
CCB	CACNA1I	chr22	40144038-40146303	Enhancer
CCB	CACNA1I	chr22	40169207-40170804	Enhancer
CCB	CACNA1I	chr22	40171806-40172605	Enhancer
CCB	CACNA1I	chr22	40195606-40196005	Enhancer
CCB	CACNA1I	chr22	40197181-40197410	Enhancer
CCB	CACNA1I	chr22	40200455-40200474	Enhancer
CCB	CACNA1I	chr22	40201406-40202805	Enhancer
CCB	CACNA1I	chr22	40210806-40213205	Enhancer
CCB	CACNA1I	chr22	40214205-40214406	Enhancer
CCB	CACNA1I	chr22	40215806-40217005	Enhancer
CCB	CACNA1I	chr22	40221451-40222410	Enhancer
CCB	CACNA1I	chr22	40225206-40225405	Enhancer
CCB	CACNA1I	chr22	40227607-40230005	Enhancer
CCB	CACNA1I	chr22	40232606-40233405	Enhancer
CCB	CACNA1I	chr22	40234807-40236604	Enhancer
CCB	CACNA1I	chr22	40240606-40242405	Enhancer
CCB	CACNA1I	chr22	40247206-40249604	Enhancer
CCB	CACNA1I	chr22	40250006-40250605	Enhancer
CCB	CACNA1I	chr22	40250806-40252405	Enhancer
CCB	CACNA1I	chr22	40255806-40256804	Enhancer
CCB	CACNA1I	chr22	40263406-40265004	Enhancer
CCB	CACNA1I	chr22	40279405-40279904	Enhancer
CCB	CACNA1I	chr22	40281605-40282204	Enhancer
CCB	CACNA1I	chr22	40287605-40289204	Enhancer
CCB	CACNA1I	chr22	40309233-40309614	Enhancer
CCB	CACNA1I	chr22	40371379-40373797	Enhancer
CCB	CACNA1I	chr22	40376005-40378404	Enhancer
CCB	CACNA1I	chr22	40379805-40380005	Enhancer
CCB	CACNA1I	chr22	40380204-40381004	Enhancer
CCB	CACNA1I	chr22	40381009-40382404	Enhancer
CCB	CACNA1I	chr22	40384673-40384943	Enhancer
CCB	CACNA1I	chr22	40385406-40388203	Enhancer
CCB	CACNA1I	chr22	40399074-40400214	Enhancer
CCB	CACNA1I	chr22	40401804-40402004	Enhancer
CCB	CACNA1I	chr22	40410130-40412139	Enhancer
CCB	CACNA1I	chr22	40413405-40413789	Enhancer
CCB	CACNA1I	chr22	40414670-40416421	Enhancer
CCB	CACNA1I	chr22	40418921-40419205	Enhancer
CCB	CACNA1I	chr22	40420406-40421250	Enhancer
CCB	CACNA1I	chr22	40421585-40425078	Enhancer
CCB	CACNA1I	chr22	39784001-39785732	Promoter/Enhancer
CCB	CACNA1I	chr22	39926801-39931406	Promoter/Enhancer
CCB	CACNA1I	chr22	40294645-40308298	Promoter/Enhancer
CCB	CACNA1I	chr22	40326622-40341867	Promoter/Enhancer
CCB	CACNA1I	chr22	40354399-40358900	Promoter/Enhancer
CCB	CACNA1I	chr22	40390404-40398815	Promoter/Enhancer
CCB	CACNA1I	chr22	40403673-40407125	Promoter/Enhancer
CCB	CACNA1I	chr22	39953811-39953870	Promoter
CCB	CACNA1I	chr22	40271204-40271605	Promoter
CCB	CACNA1I	chr22	40289754-40289813	Promoter
CCB	CACNA1S	chr1	201008642-201081694	Encoding gene
CCB	CACNA1S	chr1	200904529-200904728	Enhancer
CCB	CACNA1S	chr1	200940929-200942528	Enhancer
CCB	CACNA1S	chr1	200975530-200976528	Enhancer
CCB	CACNA1S	chr1	200997641-200997983	Enhancer
CCB	CACNA1S	chr1	201005197-201006490	Enhancer
CCB	CACNA1S	chr1	201007729-201007929	Enhancer
CCB	CACNA1S	chr1	201011529-201012663	Enhancer
CCB	CACNA1S	chr1	201019929-201020728	Enhancer
CCB	CACNA1S	chr1	201020929-201021128	Enhancer
CCB	CACNA1S	chr1	201023129-201024328	Enhancer
CCB	CACNA1S	chr1	201024899-201025927	Enhancer
CCB	CACNA1S	chr1	201028130-201030727	Enhancer
CCB	CACNA1S	chr1	201030929-201032442	Enhancer
CCB	CACNA1S	chr1	201038329-201038928	Enhancer
CCB	CACNA1S	chr1	201040329-201040928	Enhancer
CCB	CACNA1S	chr1	201041165-201041863	Enhancer
CCB	CACNA1S	chr1	201053129-201053929	Enhancer
CCB	CACNA1S	chr1	201057129-201057328	Enhancer
CCB	CACNA1S	chr1	201057929-201059527	Enhancer
CCB	CACNA1S	chr1	201060112-201060977	Enhancer
CCB	CACNA1S	chr1	201063580-201070116	Enhancer
CCB	CACNA1S	chr1	201072710-201073728	Enhancer
CCB	CACNA1S	chr1	201077330-201078327	Enhancer
CCB	CACNA1S	chr1	201088129-201089528	Enhancer
CCB	CACNA1S	chr1	201090129-201090328	Enhancer
CCB	CACNA1S	chr1	201092853-201095549	Enhancer
CCB	CACNA1S	chr1	201105730-201107928	Enhancer
CCB	CACNA1S	chr1	201111781-201111890	Enhancer
CCB	CACNA1S	chr1	201121801-201122400	Enhancer
CCB	CACNA1S	chr1	201263489-201273426	Enhancer
CCB	CACNA1S	chr1	201274996-201282487	Enhancer
CCB	CACNA1S	chr1	200994601-200995000	Promoter/Enhancer
CCB	CACNA1S	chr1	200995328-200996329	Promoter/Enhancer
CCB	CACNA1S	chr1	201079942-201082115	Promoter/Enhancer
CCB	CACNA1S	chr1	201082861-201084529	Promoter/Enhancer
CCB	CACNA1S	chr1	201122528-201124394	Promoter/Enhancer
CCB	CACNA1S	chr1	201084728-201085328	Promoter
CCB	CACNA2D1	chr7	81575760-82073114	Encoding gene
CCB	CACNA2D1	chr7	81413317-81413716	Enhancer
CCB	CACNA2D1	chr7	81416717-81421115	Enhancer
CCB	CACNA2D1	chr7	81421493-81422316	Enhancer
CCB	CACNA2D1	chr7	81423317-81424515	Enhancer
CCB	CACNA2D1	chr7	81426606-81427001	Enhancer
CCB	CACNA2D1	chr7	81431614-81431916	Enhancer
CCB	CACNA2D1	chr7	81438717-81443116	Enhancer
CCB	CACNA2D1	chr7	81469117-81470116	Enhancer
CCB	CACNA2D1	chr7	81471317-81471516	Enhancer
CCB	CACNA2D1	chr7	81471917-81472116	Enhancer
CCB	CACNA2D1	chr7	81474781-81476043	Enhancer
CCB	CACNA2D1	chr7	81479918-81480915	Enhancer
CCB	CACNA2D1	chr7	81502965-81503222	Enhancer
CCB	CACNA2D1	chr7	81511317-81512116	Enhancer
CCB	CACNA2D1	chr7	81514042-81515316	Enhancer
CCB	CACNA2D1	chr7	81515517-81517716	Enhancer
CCB	CACNA2D1	chr7	81530117-81531116	Enhancer
CCB	CACNA2D1	chr7	81552717-81554516	Enhancer
CCB	CACNA2D1	chr7	81555317-81555516	Enhancer
CCB	CACNA2D1	chr7	81578317-81579716	Enhancer
CCB	CACNA2D1	chr7	81584968-81585322	Enhancer
CCB	CACNA2D1	chr7	81585729-81586316	Enhancer
CCB	CACNA2D1	chr7	81590117-81590716	Enhancer
CCB	CACNA2D1	chr7	81601717-81601916	Enhancer
CCB	CACNA2D1	chr7	81619674-81620124	Enhancer
CCB	CACNA2D1	chr7	81645117-81645516	Enhancer
CCB	CACNA2D1	chr7	81649517-81649716	Enhancer
CCB	CACNA2D1	chr7	81664197-81667515	Enhancer
CCB	CACNA2D1	chr7	81667916-81670717	Enhancer
CCB	CACNA2D1	chr7	81678694-81681715	Enhancer
CCB	CACNA2D1	chr7	81709702-81710455	Enhancer
CCB	CACNA2D1	chr7	81716916-81717517	Enhancer
CCB	CACNA2D1	chr7	81734517-81735564	Enhancer
CCB	CACNA2D1	chr7	81737517-81740316	Enhancer
CCB	CACNA2D1	chr7	81751318-81752515	Enhancer
CCB	CACNA2D1	chr7	81770717-81771111	Enhancer
CCB	CACNA2D1	chr7	81779317-81779516	Enhancer
CCB	CACNA2D1	chr7	81780517-81781116	Enhancer
CCB	CACNA2D1	chr7	81785601-81785750	Enhancer
CCB	CACNA2D1	chr7	81787741-81787827	Enhancer
CCB	CACNA2D1	chr7	81791117-81791716	Enhancer
CCB	CACNA2D1	chr7	81794128-81794715	Enhancer
CCB	CACNA2D1	chr7	81796116-81796317	Enhancer
CCB	CACNA2D1	chr7	81802316-81802517	Enhancer
CCB	CACNA2D1	chr7	81804118-81805715	Enhancer
CCB	CACNA2D1	chr7	81808117-81810272	Enhancer
CCB	CACNA2D1	chr7	81810517-81811116	Enhancer
CCB	CACNA2D1	chr7	81813081-81813230	Enhancer
CCB	CACNA2D1	chr7	81822917-81823717	Enhancer
CCB	CACNA2D1	chr7	81825717-81825916	Enhancer
CCB	CACNA2D1	chr7	81833679-81834516	Enhancer
CCB	CACNA2D1	chr7	81841421-81842618	Enhancer
CCB	CACNA2D1	chr7	81853917-81854116	Enhancer
CCB	CACNA2D1	chr7	81858656-81858971	Enhancer
CCB	CACNA2D1	chr7	81860117-81861116	Enhancer
CCB	CACNA2D1	chr7	81864116-81864316	Enhancer
CCB	CACNA2D1	chr7	81864717-81865716	Enhancer
CCB	CACNA2D1	chr7	81876718-81877516	Enhancer
CCB	CACNA2D1	chr7	81886317-81886916	Enhancer
CCB	CACNA2D1	chr7	81893516-81894516	Enhancer
CCB	CACNA2D1	chr7	81898117-81899116	Enhancer
CCB	CACNA2D1	chr7	81913717-81913916	Enhancer
CCB	CACNA2D1	chr7	81914118-81914999	Enhancer
CCB	CACNA2D1	chr7	81915266-81917115	Enhancer
CCB	CACNA2D1	chr7	81917717-81919715	Enhancer
CCB	CACNA2D1	chr7	81920918-81922915	Enhancer
CCB	CACNA2D1	chr7	81923517-81924116	Enhancer
CCB	CACNA2D1	chr7	81929117-81929916	Enhancer
CCB	CACNA2D1	chr7	81934117-81934316	Enhancer
CCB	CACNA2D1	chr7	81934717-81935516	Enhancer
CCB	CACNA2D1	chr7	81941317-81943316	Enhancer
CCB	CACNA2D1	chr7	81943517-81943916	Enhancer
CCB	CACNA2D1	chr7	81944517-81944716	Enhancer
CCB	CACNA2D1	chr7	81946361-81947530	Enhancer
CCB	CACNA2D1	chr7	81947917-81948116	Enhancer
CCB	CACNA2D1	chr7	81948701-81949916	Enhancer
CCB	CACNA2D1	chr7	81960117-81960916	Enhancer
CCB	CACNA2D1	chr7	81964717-81964916	Enhancer
CCB	CACNA2D1	chr7	81965230-81966116	Enhancer
CCB	CACNA2D1	chr7	81986717-81987316	Enhancer
CCB	CACNA2D1	chr7	81987517-81988517	Enhancer
CCB	CACNA2D1	chr7	81990117-81990716	Enhancer
CCB	CACNA2D1	chr7	81991118-81992315	Enhancer
CCB	CACNA2D1	chr7	81996717-81997116	Enhancer
CCB	CACNA2D1	chr7	82003316-82003917	Enhancer
CCB	CACNA2D1	chr7	82004117-82005317	Enhancer
CCB	CACNA2D1	chr7	82005517-82006317	Enhancer
CCB	CACNA2D1	chr7	82011118-82012515	Enhancer
CCB	CACNA2D1	chr7	82013345-82014517	Enhancer
CCB	CACNA2D1	chr7	82016917-82017116	Enhancer
CCB	CACNA2D1	chr7	82017317-82017516	Enhancer
CCB	CACNA2D1	chr7	82017717-82018316	Enhancer
CCB	CACNA2D1	chr7	82018918-82020715	Enhancer
CCB	CACNA2D1	chr7	82033317-82033716	Enhancer
CCB	CACNA2D1	chr7	82034101-82034250	Enhancer
CCB	CACNA2D1	chr7	82039597-82041108	Enhancer
CCB	CACNA2D1	chr7	82042317-82042517	Enhancer
CCB	CACNA2D1	chr7	82043717-82043916	Enhancer
CCB	CACNA2D1	chr7	82054517-82054716	Enhancer
CCB	CACNA2D1	chr7	82057117-82059316	Enhancer
CCB	CACNA2D1	chr7	82059518-82060516	Enhancer
CCB	CACNA2D1	chr7	82063702-82063952	Enhancer
CCB	CACNA2D1	chr7	82065917-82066116	Enhancer
CCB	CACNA2D1	chr7	82067917-82068716	Enhancer
CCB	CACNA2D1	chr7	82075717-82076516	Enhancer
CCB	CACNA2D1	chr7	82079917-82080516	Enhancer
CCB	CACNA2D1	chr7	82100117-82102316	Enhancer
CCB	CACNA2D1	chr7	82133917-82134116	Enhancer
CCB	CACNA2D1	chr7	82152717-82152916	Enhancer
CCB	CACNA2D1	chr7	82157117-82157716	Enhancer
CCB	CACNA2D1	chr7	82159253-82160272	Enhancer
CCB	CACNA2D1	chr7	82163717-82164317	Enhancer
CCB	CACNA2D1	chr7	82171489-82172625	Enhancer
CCB	CACNA2D1	chr7	82191607-82192951	Enhancer
CCB	CACNA2D1	chr7	82195717-82196316	Enhancer
CCB	CACNA2D1	chr7	82201641-82201790	Enhancer
CCB	CACNA2D1	chr7	82223118-82226316	Enhancer
CCB	CACNA2D1	chr7	82227318-82228716	Enhancer
CCB	CACNA2D1	chr7	82229317-82230516	Enhancer
CCB	CACNA2D1	chr7	82234916-82235116	Enhancer
CCB	CACNA2D1	chr7	82244517-82246916	Enhancer
CCB	CACNA2D1	chr7	82252886-82254407	Enhancer
CCB	CACNA2D1	chr7	82262517-82262716	Enhancer
CCB	CACNA2D1	chr7	82306317-82309316	Enhancer
CCB	CACNA2D1	chr7	82322917-82323716	Enhancer
CCB	CACNA2D1	chr7	82328916-82330516	Enhancer
CCB	CACNA2D1	chr7	82331717-82332116	Enhancer
CCB	CACNA2D1	chr7	82334317-82334916	Enhancer
CCB	CACNA2D1	chr7	82335316-82335517	Enhancer
CCB	CACNA2D1	chr7	82343917-82345072	Enhancer
CCB	CACNA2D1	chr7	82352117-82353116	Enhancer
CCB	CACNA2D1	chr7	82355717-82355916	Enhancer
CCB	CACNA2D1	chr7	82356341-82356470	Enhancer
CCB	CACNA2D1	chr7	82358716-82358917	Enhancer
CCB	CACNA2D1	chr7	82371517-82372116	Enhancer
CCB	CACNA2D1	chr7	82373517-82374916	Enhancer
CCB	CACNA2D1	chr7	82384917-82385717	Enhancer
CCB	CACNA2D1	chr7	82388718-82391715	Enhancer
CCB	CACNA2D1	chr7	82406917-82407695	Enhancer
CCB	CACNA2D1	chr7	82432717-82432917	Enhancer
CCB	CACNA2D1	chr7	82434243-82435530	Enhancer
CCB	CACNA2D1	chr7	82439916-82440117	Enhancer
CCB	CACNA2D1	chr7	82443917-82444316	Enhancer
CCB	CACNA2D1	chr7	82445317-82448516	Enhancer
CCB	CACNA2D1	chr7	82449317-82449716	Enhancer
CCB	CACNA2D1	chr7	82450317-82450716	Enhancer
CCB	CACNA2D1	chr7	82451717-82451916	Enhancer
CCB	CACNA2D1	chr7	82468518-82470115	Enhancer
CCB	CACNA2D1	chr7	82474516-82474917	Enhancer
CCB	CACNA2D1	chr7	82488117-82489716	Enhancer
CCB	CACNA2D1	chr7	82502517-82502716	Enhancer
CCB	CACNA2D1	chr7	82508117-82508316	Enhancer
CCB	CACNA2D1	chr7	82554917-82555316	Enhancer
CCB	CACNA2D1	chr7	82556117-82556316	Enhancer
CCB	CACNA2D1	chr7	82605117-82605716	Enhancer
CCB	CACNA2D1	chr7	82646117-82646316	Enhancer
CCB	CACNA2D1	chr7	82665317-82666635	Enhancer
CCB	CACNA2D1	chr7	82669517-82670116	Enhancer
CCB	CACNA2D1	chr7	82706716-82707516	Enhancer
CCB	CACNA2D1	chr7	82735316-82735716	Enhancer
CCB	CACNA2D1	chr7	82746717-82748716	Enhancer
CCB	CACNA2D1	chr7	82769917-82770716	Enhancer
CCB	CACNA2D1	chr7	82771517-82771916	Enhancer
CCB	CACNA2D1	chr7	82778116-82779117	Enhancer
CCB	CACNA2D1	chr7	82779517-82779917	Enhancer
CCB	CACNA2D1	chr7	82782916-82783116	Enhancer
CCB	CACNA2D1	chr7	82069716-82074517	Promoter/Enhancer
CCB	CACNA2D1	chr7	82790641-82793516	Promoter/Enhancer
CCB	CACNA2D1	chr7	82523783-82523842	Promoter
CCB	CACNA2D2	chr3	50400233-50541675	Encoding gene
CCB	CACNA2D2	chr3	50399232-50399831	Enhancer
CCB	CACNA2D2	chr3	50405832-50407078	Enhancer
CCB	CACNA2D2	chr3	50407633-50411430	Enhancer
CCB	CACNA2D2	chr3	50411601-50413030	Enhancer
CCB	CACNA2D2	chr3	50417801-50418200	Enhancer
CCB	CACNA2D2	chr3	50418401-50418800	Enhancer
CCB	CACNA2D2	chr3	50419401-50419800	Enhancer
CCB	CACNA2D2	chr3	50419832-50421631	Enhancer
CCB	CACNA2D2	chr3	50425346-50430430	Enhancer
CCB	CACNA2D2	chr3	50431833-50434631	Enhancer
CCB	CACNA2D2	chr3	50435031-50435232	Enhancer
CCB	CACNA2D2	chr3	50435432-50435631	Enhancer
CCB	CACNA2D2	chr3	50448032-50448431	Enhancer
CCB	CACNA2D2	chr3	50452619-50457231	Enhancer
CCB	CACNA2D2	chr3	50460432-50461431	Enhancer
CCB	CACNA2D2	chr3	50464633-50471031	Enhancer
CCB	CACNA2D2	chr3	50471232-50471631	Enhancer
CCB	CACNA2D2	chr3	50471832-50474631	Enhancer
CCB	CACNA2D2	chr3	50476232-50476631	Enhancer
CCB	CACNA2D2	chr3	50476832-50477031	Enhancer
CCB	CACNA2D2	chr3	50479033-50482030	Enhancer
CCB	CACNA2D2	chr3	50482432-50483031	Enhancer
CCB	CACNA2D2	chr3	50483138-50484199	Enhancer
CCB	CACNA2D2	chr3	50484337-50485546	Enhancer
CCB	CACNA2D2	chr3	50486750-50489034	Enhancer
CCB	CACNA2D2	chr3	50491422-50494230	Enhancer
CCB	CACNA2D2	chr3	50509832-50510031	Enhancer
CCB	CACNA2D2	chr3	50510233-50512630	Enhancer
CCB	CACNA2D2	chr3	50517232-50517431	Enhancer
CCB	CACNA2D2	chr3	50517632-50521230	Enhancer
CCB	CACNA2D2	chr3	50522431-50522632	Enhancer
CCB	CACNA2D2	chr3	50524433-50525231	Enhancer
CCB	CACNA2D2	chr3	50527433-50529431	Enhancer
CCB	CACNA2D2	chr3	50531033-50536631	Enhancer
CCB	CACNA2D2	chr3	50549632-50550031	Enhancer
CCB	CACNA2D2	chr3	50552001-50555213	Enhancer
CCB	CACNA2D2	chr3	50557041-50557190	Enhancer
CCB	CACNA2D2	chr3	50560739-50564041	Enhancer
CCB	CACNA2D2	chr3	50567032-50567231	Enhancer
CCB	CACNA2D2	chr3	50570033-50572631	Enhancer
CCB	CACNA2D2	chr3	50573832-50578230	Enhancer
CCB	CACNA2D2	chr3	50579790-50580313	Enhancer
CCB	CACNA2D2	chr3	50583032-50583631	Enhancer
CCB	CACNA2D2	chr3	50586632-50586831	Enhancer
CCB	CACNA2D2	chr3	50587032-50587231	Enhancer
CCB	CACNA2D2	chr3	50587433-50589430	Enhancer
CCB	CACNA2D2	chr3	50592033-50593230	Enhancer
CCB	CACNA2D2	chr3	50593432-50593831	Enhancer
CCB	CACNA2D2	chr3	50594232-50596031	Enhancer
CCB	CACNA2D2	chr3	50597032-50597432	Enhancer
CCB	CACNA2D2	chr3	50599832-50601622	Enhancer
CCB	CACNA2D2	chr3	50624952-50627320	Enhancer
CCB	CACNA2D2	chr3	50401601-50403767	Promoter/Enhancer
CCB	CACNA2D2	chr3	50539831-50541632	Promoter/Enhancer
CCB	CACNA2D2	chr3	51420631-51430632	Promoter/Enhancer
CCB	CACNA2D2	chr3	50401032-50401232	Promoter
CCB	CACNA2D2	chr3	50542031-50542232	Promoter
CCB	CACNB1	chr17	37329709-37353956	Encoding gene
CCB	CACNB1	chr17	36427970-36428169	Enhancer
CCB	CACNB1	chr17	37088054-37088453	Enhancer
CCB	CACNB1	chr17	37094854-37095053	Enhancer
CCB	CACNB1	chr17	37149854-37151053	Enhancer
CCB	CACNB1	chr17	37170207-37173696	Enhancer
CCB	CACNB1	chr17	37174765-37175270	Enhancer
CCB	CACNB1	chr17	37324514-37324867	Enhancer
CCB	CACNB1	chr17	37325254-37327453	Enhancer
CCB	CACNB1	chr17	37328301-37328450	Enhancer
CCB	CACNB1	chr17	37329881-37330030	Enhancer
CCB	CACNB1	chr17	37332121-37332270	Enhancer
CCB	CACNB1	chr17	37333681-37333850	Enhancer
CCB	CACNB1	chr17	37334100-37335452	Enhancer
CCB	CACNB1	chr17	37339454-37339653	Enhancer
CCB	CACNB1	chr17	37395941-37396110	Enhancer
CCB	CACNB1	chr17	37400054-37401652	Enhancer
CCB	CACNB1	chr17	37420122-37420730	Enhancer
CCB	CACNB1	chr17	37427341-37427490	Enhancer
CCB	CACNB1	chr17	37506654-37509453	Enhancer
CCB	CACNB1	chr17	37512839-37515343	Enhancer
CCB	CACNB1	chr17	37566364-37566971	Enhancer
CCB	CACNB1	chr17	37749329-37749495	Enhancer
CCB	CACNB1	chr17	37330363-37331930	Promoter/Enhancer
CCB	CACNB1	chr17	37347421-37359080	Promoter/Enhancer
CCB	CACNB1	chr17	37364621-37367146	Promoter/Enhancer
CCB	CACNB1	chr17	37392822-37395535	Promoter/Enhancer
CCB	CACNB2	chr10	18429606-18830798	Encoding gene
CCB	CACNB2	chr10	18241129-18241330	Enhancer
CCB	CACNB2	chr10	18241530-18241729	Enhancer
CCB	CACNB2	chr10	18250730-18251458	Enhancer
CCB	CACNB2	chr10	18269881-18271929	Enhancer
CCB	CACNB2	chr10	18272531-18274129	Enhancer
CCB	CACNB2	chr10	18278731-18280128	Enhancer
CCB	CACNB2	chr10	18294194-18295494	Enhancer
CCB	CACNB2	chr10	18298530-18299929	Enhancer
CCB	CACNB2	chr10	18318531-18319129	Enhancer
CCB	CACNB2	chr10	18332130-18332329	Enhancer
CCB	CACNB2	chr10	18333406-18335050	Enhancer
CCB	CACNB2	chr10	18342730-18343329	Enhancer
CCB	CACNB2	chr10	18345130-18345329	Enhancer
CCB	CACNB2	chr10	18348427-18349711	Enhancer
CCB	CACNB2	chr10	18367330-18369130	Enhancer
CCB	CACNB2	chr10	18383330-18383729	Enhancer
CCB	CACNB2	chr10	18383961-18384110	Enhancer
CCB	CACNB2	chr10	18385331-18387128	Enhancer
CCB	CACNB2	chr10	18388930-18390529	Enhancer
CCB	CACNB2	chr10	18393127-18393601	Enhancer
CCB	CACNB2	chr10	18406301-18406450	Enhancer
CCB	CACNB2	chr10	18423531-18426545	Enhancer
CCB	CACNB2	chr10	18433444-18435928	Enhancer
CCB	CACNB2	chr10	18436916-18441361	Enhancer
CCB	CACNB2	chr10	18446131-18449035	Enhancer
CCB	CACNB2	chr10	18451281-18451430	Enhancer
CCB	CACNB2	chr10	18452390-18454590	Enhancer
CCB	CACNB2	chr10	18467498-18470172	Enhancer
CCB	CACNB2	chr10	18473833-18475245	Enhancer
CCB	CACNB2	chr10	18475337-18476696	Enhancer
CCB	CACNB2	chr10	18484130-18485128	Enhancer
CCB	CACNB2	chr10	18485723-18486731	Enhancer
CCB	CACNB2	chr10	18490731-18493728	Enhancer
CCB	CACNB2	chr10	18501930-18502329	Enhancer
CCB	CACNB2	chr10	18503530-18504329	Enhancer
CCB	CACNB2	chr10	18505561-18505670	Enhancer
CCB	CACNB2	chr10	18506331-18508728	Enhancer
CCB	CACNB2	chr10	18513530-18514250	Enhancer
CCB	CACNB2	chr10	18518726-18519148	Enhancer
CCB	CACNB2	chr10	18519330-18519529	Enhancer
CCB	CACNB2	chr10	18522241-18523529	Enhancer
CCB	CACNB2	chr10	18525730-18526329	Enhancer
CCB	CACNB2	chr10	18527921-18528030	Enhancer
CCB	CACNB2	chr10	18528875-18530208	Enhancer
CCB	CACNB2	chr10	18534018-18534028	Enhancer
CCB	CACNB2	chr10	18535930-18536329	Enhancer
CCB	CACNB2	chr10	18550812-18550951	Enhancer
CCB	CACNB2	chr10	18561930-18562529	Enhancer
CCB	CACNB2	chr10	18567131-18569128	Enhancer
CCB	CACNB2	chr10	18571130-18571329	Enhancer
CCB	CACNB2	chr10	18573330-18573729	Enhancer
CCB	CACNB2	chr10	18578722-18579070	Enhancer
CCB	CACNB2	chr10	18579741-18580614	Enhancer
CCB	CACNB2	chr10	18582130-18582729	Enhancer
CCB	CACNB2	chr10	18583530-18583897	Enhancer
CCB	CACNB2	chr10	18592331-18596329	Enhancer
CCB	CACNB2	chr10	18597330-18597729	Enhancer
CCB	CACNB2	chr10	18601330-18602529	Enhancer
CCB	CACNB2	chr10	18620930-18621329	Enhancer
CCB	CACNB2	chr10	18621941-18623677	Enhancer
CCB	CACNB2	chr10	18639330-18639530	Enhancer
CCB	CACNB2	chr10	18647530-18647729	Enhancer
CCB	CACNB2	chr10	18648500-18649729	Enhancer
CCB	CACNB2	chr10	18653330-18653529	Enhancer
CCB	CACNB2	chr10	18688181-18688330	Enhancer
CCB	CACNB2	chr10	18691881-18692030	Enhancer
CCB	CACNB2	chr10	18694730-18695530	Enhancer
CCB	CACNB2	chr10	18700589-18701887	Enhancer
CCB	CACNB2	chr10	18702212-18703692	Enhancer
CCB	CACNB2	chr10	18703721-18704168	Enhancer
CCB	CACNB2	chr10	18707269-18708085	Enhancer
CCB	CACNB2	chr10	18713130-18713729	Enhancer
CCB	CACNB2	chr10	18718065-18718645	Enhancer
CCB	CACNB2	chr10	18723647-18724379	Enhancer
CCB	CACNB2	chr10	18725955-18730327	Enhancer
CCB	CACNB2	chr10	18732026-18732639	Enhancer
CCB	CACNB2	chr10	18738269-18739296	Enhancer
CCB	CACNB2	chr10	18740308-18740990	Enhancer
CCB	CACNB2	chr10	18741628-18742721	Enhancer
CCB	CACNB2	chr10	18744181-18744330	Enhancer
CCB	CACNB2	chr10	18744481-18744630	Enhancer
CCB	CACNB2	chr10	18745609-18746373	Enhancer
CCB	CACNB2	chr10	18749922-18751579	Enhancer
CCB	CACNB2	chr10	18751830-18756160	Enhancer
CCB	CACNB2	chr10	18759506-18760793	Enhancer
CCB	CACNB2	chr10	18760801-18761292	Enhancer
CCB	CACNB2	chr10	18761530-18763729	Enhancer
CCB	CACNB2	chr10	18763930-18764129	Enhancer
CCB	CACNB2	chr10	18765330-18765529	Enhancer
CCB	CACNB2	chr10	18766130-18767129	Enhancer
CCB	CACNB2	chr10	18767330-18767729	Enhancer
CCB	CACNB2	chr10	18775187-18776352	Enhancer
CCB	CACNB2	chr10	18778915-18780659	Enhancer
CCB	CACNB2	chr10	18786730-18788329	Enhancer
CCB	CACNB2	chr10	18789280-18790068	Enhancer
CCB	CACNB2	chr10	18792942-18793535	Enhancer
CCB	CACNB2	chr10	18794730-18795040	Enhancer
CCB	CACNB2	chr10	18816741-18816890	Enhancer
CCB	CACNB2	chr10	18817341-18817490	Enhancer
CCB	CACNB2	chr10	18871280-18872513	Enhancer
CCB	CACNB2	chr10	18895131-18901378	Enhancer
CCB	CACNB2	chr10	18905330-18905729	Enhancer
CCB	CACNB2	chr10	18912330-18912929	Enhancer
CCB	CACNB2	chr10	18241930-18242529	Promoter/Enhancer
CCB	CACNB2	chr10	18428330-18431530	Promoter/Enhancer
CCB	CACNB2	chr10	18432329-18432530	Promoter/Enhancer
CCB	CACNB2	chr10	18629201-18631529	Promoter/Enhancer
CCB	CACNB2	chr10	18688930-18690673	Promoter/Enhancer
CCB	CACNB2	chr10	18915805-18917410	Promoter/Enhancer
CCB	CACNB2	chr10	18938126-18941755	Promoter/Enhancer
CCB	CACNB2	chr10	18240800-18240859	Promoter
CCB	CACNB2	chr10	18549618-18549677	Promoter
CCB	CACNB2	chr10	18549729-18550530	Promoter
CCB	CACNB3	chr12	49207577-49222724	Encoding gene
CCB	CACNB3	chr12	49143184-49143383	Enhancer
CCB	CACNB3	chr12	49143970-49144983	Enhancer
CCB	CACNB3	chr12	49147066-49147923	Enhancer
CCB	CACNB3	chr12	49158182-49162982	Enhancer
CCB	CACNB3	chr12	49172784-49177183	Enhancer
CCB	CACNB3	chr12	49187981-49190582	Enhancer
CCB	CACNB3	chr12	49190784-49190983	Enhancer
CCB	CACNB3	chr12	49196984-49198383	Enhancer
CCB	CACNB3	chr12	49198499-49198542	Enhancer
CCB	CACNB3	chr12	49217901-49218190	Enhancer
CCB	CACNB3	chr12	49267159-49267283	Enhancer
CCB	CACNB3	chr12	49803384-49811582	Enhancer
CCB	CACNB3	chr12	49071583-49076984	Promoter/Enhancer
CCB	CACNB3	chr12	49180183-49184467	Promoter/Enhancer
CCB	CACNB3	chr12	49203763-49210435	Promoter/Enhancer
CCB	CACNB3	chr12	49211383-49214200	Promoter/Enhancer
CCB	CACNB3	chr12	49244259-49247584	Promoter/Enhancer
CCB	CACNB3	chr12	49256001-49261110	Promoter/Enhancer
CCB	CACNB3	chr12	49448916-49455655	Promoter/Enhancer
CCB	CACNB3	chr12	49522364-49527437	Promoter/Enhancer
CCB	CACNB3	chr12	49580149-49584425	Promoter/Enhancer
CCB	CACNB3	chr12	49656983-49663594	Promoter/Enhancer
CCB	CACNB3	chr12	49686385-49689455	Promoter/Enhancer
CCB	CACNB4	chr2	152689290-152955593	Encoding gene
CCB	CACNB4	chr2	152563915-152564714	Enhancer
CCB	CACNB4	chr2	152564775-152568412	Enhancer
CCB	CACNB4	chr2	152573345-152574228	Enhancer
CCB	CACNB4	chr2	152690115-152692514	Enhancer
CCB	CACNB4	chr2	152696515-152698113	Enhancer
CCB	CACNB4	chr2	152699171-152701713	Enhancer
CCB	CACNB4	chr2	152708261-152710142	Enhancer
CCB	CACNB4	chr2	152714201-152714370	Enhancer
CCB	CACNB4	chr2	152725715-152726114	Enhancer
CCB	CACNB4	chr2	152734715-152736514	Enhancer
CCB	CACNB4	chr2	152742115-152743914	Enhancer
CCB	CACNB4	chr2	152755715-152757527	Enhancer
CCB	CACNB4	chr2	152759916-152765714	Enhancer
CCB	CACNB4	chr2	152766715-152767114	Enhancer
CCB	CACNB4	chr2	152768115-152780714	Enhancer
CCB	CACNB4	chr2	152783915-152786114	Enhancer
CCB	CACNB4	chr2	152789657-152790028	Enhancer
CCB	CACNB4	chr2	152796915-152797314	Enhancer
CCB	CACNB4	chr2	152799152-152799714	Enhancer
CCB	CACNB4	chr2	152800061-152800210	Enhancer
CCB	CACNB4	chr2	152800230-152802596	Enhancer
CCB	CACNB4	chr2	152803747-152805070	Enhancer
CCB	CACNB4	chr2	152827715-152827914	Enhancer
CCB	CACNB4	chr2	152836116-152836514	Enhancer
CCB	CACNB4	chr2	152841115-152841714	Enhancer
CCB	CACNB4	chr2	152848515-152848714	Enhancer
CCB	CACNB4	chr2	152851019-152853514	Enhancer
CCB	CACNB4	chr2	152855681-152855810	Enhancer
CCB	CACNB4	chr2	152857315-152857914	Enhancer
CCB	CACNB4	chr2	152858115-152858714	Enhancer
CCB	CACNB4	chr2	152861281-152861490	Enhancer
CCB	CACNB4	chr2	152864515-152866913	Enhancer
CCB	CACNB4	chr2	152878315-152879114	Enhancer
CCB	CACNB4	chr2	152880715-152880914	Enhancer
CCB	CACNB4	chr2	152882201-152882590	Enhancer
CCB	CACNB4	chr2	152893116-152896713	Enhancer
CCB	CACNB4	chr2	152896916-152900713	Enhancer
CCB	CACNB4	chr2	152901715-152902314	Enhancer
CCB	CACNB4	chr2	152910115-152912714	Enhancer
CCB	CACNB4	chr2	152918680-152920713	Enhancer
CCB	CACNB4	chr2	152927115-152928514	Enhancer
CCB	CACNB4	chr2	152930315-152930714	Enhancer
CCB	CACNB4	chr2	152931915-152932314	Enhancer
CCB	CACNB4	chr2	152950115-152950314	Enhancer
CCB	CACNB4	chr2	152950515-152951114	Enhancer
CCB	CACNB4	chr2	152970315-152971513	Enhancer
CCB	CACNB4	chr2	152971717-152971973	Enhancer
CCB	CACNB4	chr2	152975715-152976714	Enhancer
CCB	CACNB4	chr2	152990716-152991990	Enhancer
CCB	CACNB4	chr2	153010115-153010314	Enhancer
CCB	CACNB4	chr2	153011915-153012114	Enhancer
CCB	CACNB4	chr2	153020154-153020714	Enhancer
CCB	CACNB4	chr2	153022899-153024431	Enhancer
CCB	CACNB4	chr2	153028027-153029369	Enhancer
CCB	CACNB4	chr2	153318315-153319714	Enhancer
CCB	CACNB4	chr2	152829114-152830847	Promoter/Enhancer
CCB	CACNB4	chr2	152906314-152907630	Promoter/Enhancer
CCB	CACNB4	chr2	152953801-152956315	Promoter/Enhancer
CCB	CACNB4	chr2	153029514-153033515	Promoter/Enhancer
CCB	CACNB4	chr2	153308651-153311667	Promoter/Enhancer
CCB	CACNG1	chr17	65040706-65052909	Encoding gene
CCB	CACNG1	chr17	64967001-64967200	Enhancer
CCB	CACNG1	chr17	64967317-64967716	Enhancer
CCB	CACNG1	chr17	64972717-64973715	Enhancer
CCB	CACNG1	chr17	64974517-64975315	Enhancer
CCB	CACNG1	chr17	64975918-64976915	Enhancer
CCB	CACNG1	chr17	64977116-64977317	Enhancer
CCB	CACNG1	chr17	64981317-64982316	Enhancer
CCB	CACNG1	chr17	65001910-65002048	Enhancer
CCB	CACNG1	chr17	65014716-65015117	Enhancer
CCB	CACNG1	chr17	65016116-65016316	Enhancer
CCB	CACNG1	chr17	65045559-65048695	Enhancer
CCB	CACNG1	chr17	65049530-65051511	Enhancer
CCB	CACNG1	chr17	65052236-65053547	Enhancer
CCB	CACNG1	chr17	65055208-65056211	Enhancer
CCB	CACNG1	chr17	65072516-65072985	Enhancer
CCB	CACNG1	chr17	65077317-65079316	Enhancer
CCB	CACNG1	chr17	65088517-65089916	Enhancer
CCB	CACNG1	chr17	65090722-65094915	Enhancer
CCB	CACNG1	chr17	65098717-65102316	Enhancer
CCB	CACNG1	chr17	65103906-65106201	Enhancer
CCB	CACNG1	chr17	65106597-65109013	Enhancer
CCB	CACNG1	chr17	65117374-65117969	Enhancer
CCB	CACNG1	chr17	65122181-65122330	Enhancer
CCB	CACNG1	chr17	65122517-65123716	Enhancer
CCB	CACNG1	chr17	65129317-65129516	Enhancer
CCB	CACNG1	chr17	65132601-65132750	Enhancer
CCB	CACNG1	chr17	65134317-65135116	Enhancer
CCB	CACNG1	chr17	65135662-65136997	Enhancer
CCB	CACNG1	chr17	65147112-65148715	Enhancer
CCB	CACNG1	chr17	65152661-65152810	Enhancer
CCB	CACNG1	chr17	65154098-65154970	Enhancer
CCB	CACNG1	chr17	65159917-65162315	Enhancer
CCB	CACNG1	chr17	65167118-65168515	Enhancer
CCB	CACNG1	chr17	65179717-65180116	Enhancer
CCB	CACNG1	chr17	65189517-65191010	Enhancer
CCB	CACNG1	chr17	65199917-65200116	Enhancer
CCB	CACNG1	chr17	65203917-65206316	Enhancer
CCB	CACNG1	chr17	65206517-65210715	Enhancer
CCB	CACNG1	chr17	65211601-65216515	Enhancer
CCB	CACNG1	chr17	65217117-65217916	Enhancer
CCB	CACNG1	chr17	65220129-65220423	Enhancer
CCB	CACNG1	chr17	65234500-65237415	Enhancer
CCB	CACNG1	chr17	65237820-65238309	Enhancer
CCB	CACNG1	chr17	65264118-65267716	Enhancer
CCB	CACNG1	chr17	65276135-65278716	Enhancer
CCB	CACNG1	chr17	64960101-64963179	Promoter/Enhancer
CCB	CACNG1	chr17	65038563-65044391	Promoter/Enhancer
CCB	CACNG1	chr17	65239316-65244198	Promoter/Enhancer
CCB	CPT1A	chr11	68522088-68611878	Encoding gene
CCB	CPT1A	chr11	68530821-68530970	Enhancer
CCB	CPT1A	chr11	68543561-68543830	Enhancer
CCB	CPT1A	chr11	68548269-68548888	Enhancer
CCB	CPT1A	chr11	68565801-68565990	Enhancer
CCB	CPT1A	chr11	68572106-68572553	Enhancer
CCB	CPT1A	chr11	68574868-68575068	Enhancer
CCB	CPT1A	chr11	68577469-68578019	Enhancer
[truncated: 2,074 more rows]

## Sheet: Table S3
Expression quantitative trait loci extarcted from GTEx used to identify instruments for each drug class
Tissues	Drug class	Target gene	Chr	Pos (hg38)	Effect_allele	Other_allele	SNP	EAF	Beta	SE	P value
Adipose_Subcutaneous	ACEI	ACE	17	63482264	G	A	rs4308	0.64716	-0.1545	0.0226697	2.66e-11
Adipose_Subcutaneous	ARB	AGTR1	3	148649536	T	C	rs275681	0.70654	0.189606	0.0284512	6.9e-11
Adipose_Subcutaneous	ARB	PPARG	3	11750078	C	A	rs9858377	0.82358	0.0725931	0.0184859	9.78e-05
Adipose_Subcutaneous	BB	ADRB2	5	149011972	C	T	rs6869416	0.858003	0.486597	0.121137	6.78e-05
Adipose_Subcutaneous	BB	ADRA1A	8	26839198	A	G	rs117380715	0.505164	-0.562259	0.0349987	2.62e-47
Adipose_Subcutaneous	BB	ADRA1B	5	159816735	A	T	rs10038550	0.546472	0.374994	0.071727	2.5e-07
Adipose_Subcutaneous	BB	ADRA1D	20	4219948	T	C	rs734290	0.683305	0.214518	0.0405627	1.83e-07
Adipose_Subcutaneous	BB	ADRB3	8	37988427	G	A	rs73674110	0.786575	-0.704827	0.158828	1.11e-05
Adipose_Subcutaneous	BB	KCNH2	7	151893129	T	G	rs75844974	0.507745	-0.275248	0.0689862	7.58e-05
Adipose_Subcutaneous	CCB	CACNA1C	12	2398682	T	C	rs55909860	0.787435	0.221671	0.0525236	2.89e-05
Adipose_Subcutaneous	CCB	CACNA1I	22	39356015	G	A	rs118065135	0.635394	-0.579487	0.150748	0.000136264
Adipose_Subcutaneous	CCB	CACNA1D	3	54037584	G	C	rs72976725	0.763326	0.604028	0.163899	0.000252773
Adipose_Subcutaneous	CCB	CACNA1F	X	49228030	C	T	rs6609854	0.719616	-0.409766	0.030184	4.58e-36
Adipose_Subcutaneous	CCB	CACNA1S	1	201173546	A	G	rs115031667	0.735608	-0.644942	0.199095	0.00127587
Adipose_Subcutaneous	CCB	CACNA1A	19	14140351	T	C	rs8102996	0.617271	-0.487406	0.12475	0.000105993
Adipose_Subcutaneous	CCB	CACNA1G	17	49584376	T	C	rs150524135	0.536247	0.732098	0.201878	0.000316189
Adipose_Subcutaneous	CCB	CACNA1H	16	1188875	G	T	rs117177120	0.536247	0.204943	0.043656	3.44e-06
Adipose_Subcutaneous	CCB	CACNB1	17	38614787	T	C	rs113076066	0.546908	0.150257	0.0363904	4.25e-05
Adipose_Subcutaneous	CCB	CACNB2	10	18224769	A	G	rs1779213	0.908316	0.133003	0.0385444	0.000605563
Adipose_Subcutaneous	CCB	CACNB3	12	48815557	C	G	rs150857355	0.618026	0.831928	0.0819389	3.47e-22
Adipose_Subcutaneous	CCB	CACNB4	2	151971251	A	T	rs6719642	0.693133	-0.120627	0.0318502	0.000170379
Adipose_Subcutaneous	CCB	CACNA2D1	7	82215184	A	C	rs7357288	0.517167	0.52538	0.0678592	5.28e-14
Adipose_Subcutaneous	CCB	CPT1A	11	69719447	A	G	rs143077096	0.804721	0.497567	0.139169	0.000383084
Adipose_Subcutaneous	CCB	CPT2	1	53206598	A	G	rs7539949	0.839056	-0.131866	0.0225276	8.61e-09
Adipose_Subcutaneous	Thiazides	KCNMA1	10	77575337	C	A	rs2670115	0.693133	0.268482	0.0291668	8.75e-19
Adipose_Subcutaneous	Thiazides	CA13	8	85027688	G	A	rs36174811	0.517167	-0.419587	0.102294	4.77e-05
Adipose_Subcutaneous	Thiazides	CA14	1	150447403	T	C	rs11800656	0.935622	-0.307744	0.0838098	0.000266069
Adipose_Subcutaneous	Thiazides	CA1	8	85148777	A	G	rs111383876	0.540773	0.960896	0.25576	0.000191756
Adipose_Subcutaneous	Thiazides	CA2	8	85924557	C	T	rs1426565	0.695279	-0.389568	0.0855782	6.64e-06
Adipose_Subcutaneous	Thiazides	CA3	8	85184622	A	G	rs149898135	0.583691	-0.637807	0.177396	0.000355338
Adipose_Subcutaneous	Thiazides	CA4	17	60672967	T	C	rs116846094	0.783262	0.338085	0.0867006	0.000109275
Adipose_Subcutaneous	Thiazides	CA5B	X	15621685	T	A	rs147077778	0.675966	-0.206928	0.0649728	0.00153673
Adipose_Subcutaneous	Thiazides	CA9	9	36629967	G	C	rs150633378	0.629199	-0.443348	0.14886	0.0030363
Adipose_Subcutaneous	Thiazides	FXYD2	11	117800774	G	A	rs3819132	0.621447	-0.193135	0.0431458	9.37e-06
Adipose_Subcutaneous	Thiazides	GABRA2	4	45918226	A	T	rs73241837	0.626615	0.263442	0.0428355	1.56e-09
Adipose_Subcutaneous	Thiazides	GABRA4	4	47162539	G	A	rs17599816	0.621447	0.178437	0.0599715	0.00306499
Adipose_Subcutaneous	Thiazides	GABRB2	5	161139271	C	T	rs72807449	0.679587	-0.421112	0.0534485	2e-14
Adipose_Subcutaneous	Thiazides	GABRB3	15	26629248	C	T	rs12148310	0.959948	0.68811	0.0535169	5.6e-33
Adipose_Subcutaneous	Thiazides	GABRD	1	1655861	A	G	rs4648762	0.988372	0.547084	0.133253	4.69e-05
Adipose_Subcutaneous	Thiazides	GABRE	X	152138593	C	T	rs169762	0.501292	-0.0579341	0.0169053	0.000659525
Adipose_Subcutaneous	Thiazides	GABRG1	4	45337685	C	T	rs16858386	0.872093	0.736249	0.226615	0.00123479
Adipose_Subcutaneous	Thiazides	GABRP	5	170752660	A	G	rs34222646	0.704134	-0.398613	0.116337	0.000661017
Adipose_Subcutaneous	Thiazides	SLC12A2	5	128827732	A	G	rs142529610	0.648579	0.441933	0.131372	0.000826
Adipose_Subcutaneous	Thiazides	ADORA1	1	203156264	G	A	rs1417152	0.652455	-0.139652	0.0348112	6.93e-05
Adipose_Subcutaneous	Thiazides	SCNN1A	12	6375869	C	G	rs2071244	0.685446	0.168227	0.0328188	4.21e-07
Adipose_Subcutaneous	Thiazides	SCNN1B	16	23303530	C	A	rs1004749	0.70892	-0.193969	0.0346105	3.42e-08
Adipose_Subcutaneous	Thiazides	SCNN1G	16	23503204	A	G	rs9927961	0.769953	0.182341	0.0407878	9.62e-06
Adipose_Subcutaneous	Thiazides	ATP1A1	1	115801706	G	A	rs34361258	0.978774	0.153731	0.0387187	8.2e-05
Adipose_Visceral_Omentumge	ACEI	ACE	17	63476980	T	C	rs4292	0.694836	-0.16335	0.0306912	1.71e-07
Adipose_Visceral_Omentumge	ARB	AGTR1	3	148473417	T	C	rs4681417	0.57277	0.164229	0.0454309	0.00033888
Adipose_Visceral_Omentumge	ARB	PPARG	3	13222430	T	G	rs117423518	0.627568	-0.234554	0.0668249	0.000499265
Adipose_Visceral_Omentumge	BB	ADRB1	10	113279810	G	T	rs59376773	0.678938	-0.674516	0.202674	0.000955689
Adipose_Visceral_Omentumge	BB	ADRB2	5	149126065	T	C	rs11168091	0.700342	-0.159518	0.0401775	8.51e-05
Adipose_Visceral_Omentumge	BB	ADRA1A	8	26839198	A	G	rs117380715	0.641267	-0.710963	0.0464883	7e-42
Adipose_Visceral_Omentumge	BB	ADRA1B	5	159841374	T	C	rs77510725	0.773973	-0.470904	0.143623	0.00113416
Adipose_Visceral_Omentumge	BB	ADRA1D	20	5202204	T	C	rs569682824	0.704623	-0.919084	0.246606	0.000221807
Adipose_Visceral_Omentumge	BB	ADRB3	8	37923218	C	T	rs73676737	0.547089	-0.853373	0.204943	3.84e-05
Adipose_Visceral_Omentumge	BB	KCNH2	7	150801432	C	T	rs11767388	0.732877	-0.63905	0.166295	0.000141444
Adipose_Visceral_Omentumge	CCB	CACNA1C	12	1628939	A	G	rs3803166	0.583904	0.282867	0.0709828	8.02e-05
Adipose_Visceral_Omentumge	CCB	CACNA1I	22	39258821	T	C	rs58952030	0.514555	-0.608714	0.178668	0.000723691
Adipose_Visceral_Omentumge	CCB	CACNA1D	3	53576936	A	G	rs115697371	0.952055	-0.310219	0.090355	0.000658626
Adipose_Visceral_Omentumge	CCB	CACNA1F	X	49228030	C	T	rs6609854	0.694349	-0.342744	0.0285811	1.66e-28
Adipose_Visceral_Omentumge	CCB	CACNA1S	1	201548651	A	T	rs76850357	0.6875	-0.387926	0.112763	0.000642678
Adipose_Visceral_Omentumge	CCB	CACNA1A	19	12951169	T	C	rs2974754	0.755137	-0.144006	0.041149	0.000518463
Adipose_Visceral_Omentumge	CCB	CACNA1G	17	50537207	A	T	rs72835712	0.845034	0.677387	0.173227	0.000108272
Adipose_Visceral_Omentumge	CCB	CACNA1H	16	1188875	G	T	rs117177120	0.654966	0.363838	0.0574046	6.29e-10
Adipose_Visceral_Omentumge	CCB	CACNB1	17	38781970	T	G	rs228298	0.864341	0.102173	0.0294671	0.000582762
Adipose_Visceral_Omentumge	CCB	CACNB2	10	18106300	C	T	rs190287173	0.77907	0.526217	0.136408	0.000133448
Adipose_Visceral_Omentumge	CCB	CACNB3	12	48815557	C	G	rs150857355	0.728682	0.668638	0.0839036	1.69e-14
Adipose_Visceral_Omentumge	CCB	CACNB4	2	152106846	G	T	rs6725180	0.705426	0.133049	0.0329406	6.44e-05
Adipose_Visceral_Omentumge	CCB	CPT1A	11	68754009	C	T	rs3922501	0.693798	0.138658	0.0343711	6.57e-05
Adipose_Visceral_Omentumge	CCB	CPT2	1	53113911	A	G	rs1288375	0.767442	-0.0776906	0.0203209	0.000152789
Adipose_Visceral_Omentumge	Thiazides	KCNMA1	10	77552356	T	C	rs816868	0.802326	-0.396384	0.0389702	9.22e-22
Adipose_Visceral_Omentumge	Thiazides	CA13	8	85343445	T	G	rs74735542	0.527132	-0.319397	0.0800884	7.92e-05
Adipose_Visceral_Omentumge	Thiazides	CA14	1	151207751	C	T	rs146617958	0.578231	-0.88577	0.275603	0.00141574
Adipose_Visceral_Omentumge	Thiazides	CA1	8	84723992	C	T	rs80284403	0.792517	-1.01063	0.306322	0.00105656
Adipose_Visceral_Omentumge	Thiazides	CA2	8	85885661	T	C	rs1426569	0.853741	-0.429039	0.08687	1.16e-06
Adipose_Visceral_Omentumge	Thiazides	CA3	8	84522862	A	G	rs140016338	0.792517	0.800856	0.190907	3.37e-05
Adipose_Visceral_Omentumge	Thiazides	CA4	17	60385010	T	C	rs9899829	0.527211	-0.216357	0.0671135	0.00136934
Adipose_Visceral_Omentumge	Thiazides	CA5B	X	15612712	C	A	rs6632680	0.697279	-0.145147	0.0292189	1.01e-06
Adipose_Visceral_Omentumge	Thiazides	CA9	9	35572722	T	C	rs140979120	0.598639	-0.330897	0.0942089	0.00049491
Adipose_Visceral_Omentumge	Thiazides	FXYD2	11	117800774	G	A	rs3819132	0.520408	-0.180618	0.0423838	2.54e-05
Adipose_Visceral_Omentumge	Thiazides	GABRA2	4	45941223	A	G	rs13144489	0.632653	0.212627	0.050301	2.94e-05
Adipose_Visceral_Omentumge	Thiazides	GABRB2	5	160614214	A	G	rs114691816	0.693878	0.684013	0.167172	5.18e-05
Adipose_Visceral_Omentumge	Thiazides	GABRB3	15	26629700	C	T	rs61998701	0.981959	0.632202	0.055898	6.49e-26
Adipose_Visceral_Omentumge	Thiazides	GABRD	1	2093978	A	G	rs3128325	0.81701	0.647632	0.164628	9.86e-05
Adipose_Visceral_Omentumge	Thiazides	GABRE	X	151708283	A	G	rs6627449	0.634021	0.123233	0.0334201	0.000257928
Adipose_Visceral_Omentumge	Thiazides	GABRG1	4	46387874	C	T	rs11939386	0.730159	0.150644	0.0458641	0.00111156
Adipose_Visceral_Omentumge	Thiazides	SLC12A2	5	127920590	C	T	rs1980237	0.699468	0.2298	0.0609859	0.000189314
Adipose_Visceral_Omentumge	Thiazides	ADORA1	1	202110710	G	C	rs116613252	0.505155	0.655886	0.160667	5.39e-05
Adipose_Visceral_Omentumge	Thiazides	ADORA2A	22	23695269	T	C	rs151313643	0.822165	0.712326	0.18224	0.000108991
Adipose_Visceral_Omentumge	Thiazides	SCNN1B	16	24048441	G	A	rs9937327	0.556701	-0.614451	0.18055	0.000733369
Adipose_Visceral_Omentumge	Thiazides	ATP1A1	1	116705680	A	G	rs56226811	0.657216	-0.239096	0.0615798	0.000120873
Adrenal_Gland	ACEI	ACE	17	63476980	T	C	rs4292	0.617143	-0.278517	0.0504199	1.06e-07
Adrenal_Gland	ARB	AGTR1	3	149190208	G	A	rs13084448	0.68	-0.415972	0.110558	0.000223085
Adrenal_Gland	ARB	PPARG	3	11623075	G	C	rs2616554	0.642857	-0.243325	0.0733313	0.00108301
Adrenal_Gland	BB	ADRB1	10	113268795	G	A	rs10787481	0.851429	0.259018	0.0831657	0.00212335
Adrenal_Gland	BB	ADRB2	5	148406031	T	C	rs74941890	0.957143	-0.728334	0.220879	0.00116151
Adrenal_Gland	BB	ADRA1A	8	26693899	C	A	rs17055703	0.814286	-0.403317	0.085552	4.64e-06
Adrenal_Gland	BB	ADRA1B	5	160535942	T	A	rs139954526	0.82	1.05332	0.230172	8.46e-06
Adrenal_Gland	BB	ADRA1D	20	4046075	A	C	rs11905571	0.585714	0.895557	0.223849	8.99e-05
Adrenal_Gland	BB	KCNH2	7	150901391	C	T	rs740955	0.582857	-0.352915	0.0555818	1.51e-09
Adrenal_Gland	CCB	CACNA1C	12	2435465	T	C	rs118181172	0.671429	-0.683881	0.200613	0.000793871
Adrenal_Gland	CCB	CACNA1I	22	39384012	T	G	rs62228451	0.534286	-0.575242	0.146896	0.000124833
Adrenal_Gland	CCB	CACNA1D	3	52818394	A	G	rs41292864	0.793413	-0.370722	0.0807699	7.98e-06
Adrenal_Gland	CCB	CACNA1F	X	49604725	C	A	rs148793590	0.565714	0.555296	0.135976	6.49e-05
Adrenal_Gland	CCB	CACNA1A	19	13247570	G	C	rs1985580	0.52	0.583228	0.106919	1.49e-07
Adrenal_Gland	CCB	CACNA1B	9	137462051	A	C	rs41307436	0.528571	-0.762313	0.165031	7.03e-06
Adrenal_Gland	CCB	CACNA1G	17	50552097	G	A	rs8065903	0.708571	-0.323983	0.0820282	0.000109649
Adrenal_Gland	CCB	CACNA1H	16	1137931	T	C	rs12926678	0.542857	-0.447276	0.0571014	3.1e-13
Adrenal_Gland	CCB	CACNB2	10	18824473	A	G	rs111780194	0.610048	0.517806	0.139219	0.000261744
Adrenal_Gland	CCB	CACNB3	12	48817714	T	C	rs79135108	0.535885	0.498621	0.111899	1.41e-05
Adrenal_Gland	CCB	CACNB4	2	152549637	C	A	rs113886951	0.641148	0.735996	0.198188	0.000267358
Adrenal_Gland	CCB	CACNG1	17	67044491	T	C	rs184493303	0.868421	0.957617	0.205897	6.12e-06
Adrenal_Gland	CCB	CACNA2D1	7	82008793	G	A	rs73149902	0.815789	0.59738	0.145568	5.99e-05
Adrenal_Gland	CCB	CACNA2D2	3	50306625	G	A	rs57944420	0.691388	-0.781723	0.197205	0.000103724
Adrenal_Gland	CCB	CPT1A	11	69517267	T	C	rs1564960	0.517241	0.94614	0.203098	5.92e-06
Adrenal_Gland	CCB	CPT2	1	53488113	T	G	rs115859493	0.732432	0.328643	0.0968841	0.000841318
Adrenal_Gland	Thiazides	KCNMA1	10	77551470	C	T	rs35418260	0.741627	-0.341418	0.0683716	1.32e-06
Adrenal_Gland	Thiazides	CA13	8	85561230	T	C	rs402295	0.607655	0.248311	0.0809531	0.00246992
Adrenal_Gland	Thiazides	CA1	8	85123091	T	C	rs10103501	0.552632	-1.0433	0.338373	0.00234733
Adrenal_Gland	Thiazides	CA2	8	85062554	A	G	rs148307523	0.980861	0.253688	0.0683595	0.000269863
Adrenal_Gland	Thiazides	CA3	8	85281577	A	G	rs4740047	0.583732	0.428143	0.0745924	3.63e-08
Adrenal_Gland	Thiazides	CA4	17	59583589	T	A	rs1292110	0.502392	0.433129	0.143811	0.00294484
Adrenal_Gland	Thiazides	CA5B	X	16395018	T	G	rs6632808	0.504785	0.283114	0.0693808	6.57e-05
Adrenal_Gland	Thiazides	CA9	9	34911403	A	G	rs113788711	0.580488	1.18824	0.327747	0.000368952
Adrenal_Gland	Thiazides	SLC12A1	15	48908625	C	T	rs7179163	0.529268	-0.976529	0.260516	0.000235025
Adrenal_Gland	Thiazides	FXYD2	11	117903679	G	A	rs59590191	0.685366	0.345601	0.0922966	0.000238528
Adrenal_Gland	Thiazides	GABRB2	5	160962006	C	G	rs1400333	0.558537	-0.22716	0.0605534	0.000232466
Adrenal_Gland	Thiazides	GABRB3	15	26561246	C	T	rs3751583	0.546341	-0.757807	0.109851	7.33e-11
Adrenal_Gland	Thiazides	GABRD	1	1623412	C	T	rs12755088	0.72439	0.684064	0.14424	4.09e-06
Adrenal_Gland	Thiazides	GABRE	X	151981661	T	G	rs1981452	0.780488	-0.218937	0.04596	3.73e-06
Adrenal_Gland	Thiazides	GABRG2	5	162265812	G	A	rs5022631	0.682927	-0.168811	0.0475602	0.000484905
Adrenal_Gland	Thiazides	GABRP	5	171564958	T	G	rs6555965	0.821951	0.308796	0.0849826	0.000358213
Adrenal_Gland	Thiazides	SLC12A2	5	127541790	A	G	rs766645537	0.585714	-0.288166	0.0996243	0.00426045
Adrenal_Gland	Thiazides	ADORA1	1	202369024	T	C	rs145617933	0.508571	-1.41052	0.358904	0.000118249
Adrenal_Gland	Thiazides	SCNN1A	12	5986108	C	T	rs216873	0.685714	0.244309	0.0584186	4.38e-05
Adrenal_Gland	Thiazides	SCNN1B	16	24099936	G	A	rs386347	0.605714	-0.287512	0.0799086	0.000407436
Adrenal_Gland	Thiazides	ATP1A1	1	117032008	A	G	rs10494195	0.977143	0.194341	0.0581402	0.000996702
Artery_Aorta	ACEI	ACE	17	63468418	T	C	rs6504163	0.705714	-0.175486	0.0349112	8.36e-07
Artery_Aorta	ARB	AGTR1	3	148618410	A	G	rs188019	0.765714	0.183548	0.0347242	2.33e-07
Artery_Aorta	ARB	PPARG	3	12247950	T	C	rs9310400	0.987879	0.149348	0.0347144	2.26e-05
Artery_Aorta	BB	ADRB1	10	114706895	A	C	rs808249	0.69697	0.276824	0.0762741	0.000331144
Artery_Aorta	BB	ADRB2	5	149036293	C	A	rs6861404	0.547794	0.181077	0.0485401	0.000226412
Artery_Aorta	BB	ADRA1A	8	26271779	A	G	rs7829309	0.597059	0.258215	0.0666932	0.000131279
Artery_Aorta	BB	ADRA1B	5	158924037	A	T	rs62385382	0.508824	0.228313	0.0552433	4.59e-05
Artery_Aorta	BB	ADRA1D	20	4283453	C	G	rs6076651	0.611765	0.22115	0.0429143	4.51e-07
Artery_Aorta	BB	KCNH2	7	150953887	C	T	rs2968862	0.602941	-0.584535	0.0559511	3.77e-22
Artery_Aorta	CCB	CACNA1C	12	2329644	A	G	rs1544502	0.976471	0.174693	0.0365007	2.61e-06
Artery_Aorta	CCB	CACNA1I	22	39246689	A	G	rs5757577	0.685644	-0.199552	0.0544915	0.000293046
Artery_Aorta	CCB	CACNA1D	3	53239176	C	G	rs35205801	0.519802	-0.242555	0.0549149	1.38e-05
Artery_Aorta	CCB	CACNA1F	X	49224024	G	A	rs59023659	0.710396	-0.323865	0.0409504	4.37e-14
Artery_Aorta	CCB	CACNA1A	19	13089763	C	T	rs190472845	0.773438	-1.1657	0.279608	3.95e-05
Artery_Aorta	CCB	CACNA1G	17	50557691	G	A	rs198535	0.960396	-0.228148	0.0415762	8.36e-08
Artery_Aorta	CCB	CACNA1H	16	1180887	T	C	rs117013907	0.851485	0.71019	0.129137	7.85e-08
Artery_Aorta	CCB	CACNB1	17	38791988	T	C	rs62076866	0.581683	0.376834	0.0884339	2.68e-05
Artery_Aorta	CCB	CACNB2	10	18362669	T	C	rs112097498	0.742188	-0.476592	0.103647	6.16e-06
Artery_Aorta	CCB	CACNB3	12	48815557	C	G	rs150857355	0.611386	0.643819	0.0938931	3.69e-11
Artery_Aorta	CCB	CACNB4	2	151789847	T	C	rs4303715	0.59901	-0.318404	0.0793011	7.42e-05
Artery_Aorta	CCB	CACNA2D1	7	82132860	C	T	rs258704	0.962871	-0.157563	0.0334136	3.62e-06
Artery_Aorta	CCB	CACNA2D2	3	50535310	G	C	rs693993	0.608824	-0.885867	0.230661	0.000148247
Artery_Aorta	CCB	CPT1A	11	68782078	C	T	rs2305508	0.723529	0.192816	0.0450456	2.47e-05
Artery_Aorta	CCB	CPT2	1	53311257	T	C	rs72895378	0.908824	0.208718	0.0491739	2.88e-05
Artery_Aorta	Thiazides	KCNMA1	10	77635274	T	C	rs2720005	0.547059	-0.0874083	0.0225553	0.00012944
Artery_Aorta	Thiazides	CA13	8	86059053	T	C	rs117252931	0.505882	0.602537	0.173253	0.000576203
Artery_Aorta	Thiazides	CA14	1	151030595	A	G	rs10788797	0.697059	-0.299766	0.0916126	0.0011852
Artery_Aorta	Thiazides	CA1	8	86021489	A	G	rs144169440	0.761765	-0.981851	0.264441	0.00024198
Artery_Aorta	Thiazides	CA3	8	85984184	T	C	rs116230568	0.555882	-0.830625	0.196933	3.22e-05
Artery_Aorta	Thiazides	CA4	17	60329065	A	G	rs75084440	0.997059	-0.563237	0.142264	9.29e-05
Artery_Aorta	Thiazides	CA5B	X	16666140	A	G	rs5978784	0.785294	-0.325046	0.0888263	0.000296065
Artery_Aorta	Thiazides	CA9	9	35214480	A	G	rs117415681	0.730159	0.264767	0.0703275	0.000198625
Artery_Aorta	Thiazides	SLC12A1	15	48326405	G	A	rs118074962	0.511905	0.379862	0.121311	0.00190242
Artery_Aorta	Thiazides	FXYD2	11	117320957	A	G	rs147104624	0.531746	0.795721	0.24954	0.00157158
Artery_Aorta	Thiazides	GABRA2	4	46371211	C	T	rs74812360	0.77381	-0.511535	0.115012	1.2e-05
Artery_Aorta	Thiazides	GABRA4	4	47331206	G	A	rs114734299	0.672	1.02099	0.261038	0.000112343
Artery_Aorta	Thiazides	GABRB1	4	46228644	T	C	rs115497444	0.694444	-0.582109	0.16322	0.000417753
Artery_Aorta	Thiazides	GABRB2	5	161795750	A	T	rs76181854	0.821429	1.19372	0.310944	0.000149138
Artery_Aorta	Thiazides	GABRB3	15	26629248	C	T	rs12148310	0.948413	0.760277	0.0717215	1.13e-22
Artery_Aorta	Thiazides	GABRD	1	2544035	T	C	rs55929178	0.574561	0.269541	0.0682708	9.71e-05
Artery_Aorta	Thiazides	GABRE	X	151964948	C	G	rs4828671	0.508772	0.125042	0.0281731	1.25e-05
Artery_Aorta	Thiazides	SLC12A2	5	127970241	A	G	rs145659677	0.859649	-0.543816	0.15747	0.000628661
Artery_Aorta	Thiazides	ADORA1	1	203098114	T	C	rs76139836	0.517544	-0.416549	0.101918	5.54e-05
Artery_Aorta	Thiazides	ADORA2A	22	25267853	G	A	rs2330965	0.574561	0.14825	0.0371293	8.12e-05
Artery_Aorta	Thiazides	SCNN1A	12	6377995	C	T	rs4285931	0.561404	0.152149	0.0488068	0.0019919
Artery_Aorta	Thiazides	SCNN1B	16	22696605	A	G	rs144379338	0.640351	-0.895477	0.230553	0.000125066
Artery_Aorta	Thiazides	SCNN1G	16	23785142	A	G	rs75670845	0.984849	0.70267	0.173759	6.61e-05
Artery_Aorta	Thiazides	ATP1A1	1	115539961	T	G	rs4311884	0.790404	0.0814524	0.0237676	0.00069071
Artery_Coronary	ACEI	ACE	17	62703238	A	G	rs143689912	0.738636	-0.651649	0.201641	0.00147323
Artery_Coronary	ARB	AGTR1	3	148115782	C	T	rs6769134	0.563131	1.21973	0.322838	0.000217123
Artery_Coronary	ARB	PPARG	3	11712069	G	T	rs73128848	0.681818	0.510029	0.121747	4.45e-05
Artery_Coronary	BB	ADRB1	10	113081857	T	C	rs7915978	0.614899	-0.266749	0.0657962	7.59e-05
Artery_Coronary	BB	ADRB2	5	149809797	G	A	rs116158143	0.914141	-0.740263	0.198948	0.000268163
Artery_Coronary	BB	ADRA1A	8	27400976	C	T	rs145535860	0.695707	-2.07348	0.464066	1.42e-05
Artery_Coronary	BB	ADRA1B	5	159435644	G	A	rs6896249	0.885101	-1.22711	0.272133	1.2e-05
Artery_Coronary	BB	ADRA1D	20	3254001	A	G	rs79458821	0.826478	1.03174	0.27463	0.000234957
Artery_Coronary	BB	KCNH2	7	150006445	T	C	rs372439658	0.671717	-0.663128	0.193203	0.000748766
Artery_Coronary	CCB	CACNA1C	12	1576389	T	C	rs118027428	0.515152	0.421169	0.103848	7.55e-05
Artery_Coronary	CCB	CACNA1I	22	39066727	C	A	rs144930319	0.606061	1.1086	0.31905	0.000646392
Artery_Coronary	CCB	CACNA1D	3	53571685	A	G	rs114987861	0.931818	-0.792759	0.207406	0.000184255
Artery_Coronary	CCB	CACNA1F	X	49228030	C	T	rs6609854	0.633838	-0.280258	0.0479378	2.45e-08
Artery_Coronary	CCB	CACNA1S	1	201110590	T	C	rs10920121	0.627329	-0.321458	0.0737146	2.22e-05
Artery_Coronary	CCB	CACNA1A	19	13778903	T	C	rs387034	0.670807	-0.888308	0.224124	0.000107899
Artery_Coronary	CCB	CACNA1G	17	50091021	T	C	rs7217554	0.624224	-0.355523	0.0960845	0.000289321
Artery_Coronary	CCB	CACNA1H	16	1928648	A	C	rs2906906	0.934783	0.231214	0.0541489	3.22e-05
Artery_Coronary	CCB	CACNB1	17	38375601	G	C	rs8077815	0.628364	0.234526	0.0599297	0.000130675
Artery_Coronary	CCB	CACNB3	12	48817714	T	C	rs79135108	0.718426	0.559151	0.134725	5.2e-05
Artery_Coronary	CCB	CACNA2D1	7	81453980	C	T	rs10257574	0.741497	-0.210374	0.0656476	0.00161063
Artery_Coronary	CCB	CACNA2D2	3	50200112	T	C	rs9882618	0.527211	0.610696	0.204008	0.00316199
Artery_Coronary	CCB	CPT1A	11	68457968	T	G	rs75989659	0.685535	-0.924174	0.26576	0.000640162
Artery_Coronary	CCB	CPT2	1	53116694	C	G	rs1288382	0.691824	-0.493899	0.13499	0.000336204
Artery_Coronary	Thiazides	KCNMA1	10	77639309	A	C	rs11598583	0.72327	0.645928	0.143684	1.27e-05
Artery_Coronary	Thiazides	CA13	8	85570878	G	A	rs73265416	0.887584	-0.452599	0.152657	0.00345626
Artery_Coronary	Thiazides	CA14	1	150165577	G	A	rs4926411	0.987421	-0.289647	0.0962347	0.00300522
Artery_Coronary	Thiazides	CA1	8	85391013	T	C	rs187450816	0.696541	1.87598	0.576076	0.00135737
Artery_Coronary	Thiazides	CA2	8	85178979	C	T	rs4150844	0.696541	1.50385	0.440328	0.000793886
Artery_Coronary	Thiazides	CA3	8	84627561	C	T	rs148241101	0.783019	-1.158	0.247278	5.69e-06
Artery_Coronary	Thiazides	CA4	17	60575249	A	G	rs76806230	0.649457	0.422839	0.116083	0.000356502
Artery_Coronary	Thiazides	CA5B	X	16058932	T	C	rs141704155	0.699728	1.05203	0.241146	2.2e-05
Artery_Coronary	Thiazides	CA9	9	35559216	T	C	rs2295842	0.705163	0.398974	0.109465	0.000353695
Artery_Coronary	Thiazides	FXYD2	11	117461312	T	C	rs142208927	0.612772	2.41484	0.546914	1.77e-05
Artery_Coronary	Thiazides	GABRA2	4	46446448	A	G	rs62302688	0.588315	0.492373	0.102871	3.63e-06
Artery_Coronary	Thiazides	GABRA4	4	47844694	T	C	rs114776512	0.55163	0.847918	0.242871	0.000610192
Artery_Coronary	Thiazides	GABRB1	4	46756345	C	A	rs58221576	0.57337	0.216524	0.0688919	0.00196836
Artery_Coronary	Thiazides	GABRB2	5	162102090	C	G	rs10069323	0.538043	2.43502	0.559659	2.31e-05
Artery_Coronary	Thiazides	GABRB3	15	26629248	C	T	rs12148310	0.538043	0.659856	0.0806972	5.99e-14
Artery_Coronary	Thiazides	GABRD	1	2882039	A	C	rs116736779	0.914402	1.33188	0.380927	0.000599176
Artery_Coronary	Thiazides	GABRP	5	170791794	T	C	rs984535	0.517663	-0.31732	0.0799959	0.000106567
Artery_Coronary	Thiazides	SLC12A2	5	128761010	A	G	rs4836396	0.874242	-0.241021	0.0584612	5.8e-05
Artery_Coronary	Thiazides	ADORA1	1	203286365	A	T	rs2486942	0.774242	0.179077	0.0521957	0.000752405
Artery_Coronary	Thiazides	ADORA2A	22	24498274	G	A	rs76833164	0.765152	1.09266	0.237168	7.89e-06
Artery_Coronary	Thiazides	SCNN1A	12	5994832	T	C	rs12099542	0.710606	0.581081	0.138503	4.34e-05
Artery_Coronary	Thiazides	SCNN1B	16	24015030	A	G	rs28608178	0.527273	-0.185579	0.053294	0.000629765
Artery_Coronary	Thiazides	SCNN1G	16	23696761	A	G	rs75170520	0.681818	-1.02802	0.318938	0.00151485
Artery_Coronary	Thiazides	ATP1A1	1	116641450	C	T	rs146476527	0.718182	0.663628	0.18351	0.000391826
Artery_Tibial	ACEI	ACE	17	64407271	T	C	rs118200827	0.730303	-0.494583	0.116821	2.72e-05
Artery_Tibial	ARB	AGTR1	3	148624775	G	T	rs275692	0.983903	0.212175	0.0271244	2.97e-14
Artery_Tibial	ARB	PPARG	3	12360975	T	C	rs1373641	0.77666	-0.0970302	0.0247481	0.000100252
Artery_Tibial	BB	ADRB1	10	114032303	A	G	rs2484294	0.745473	0.217253	0.0560961	0.000121443
Artery_Tibial	BB	ADRB2	5	148962836	C	T	rs2400785	0.67505	0.168466	0.040161	3.22e-05
Artery_Tibial	BB	ADRA1A	8	26738721	A	G	rs62494676	0.685111	0.316945	0.0506246	8.09e-10
Artery_Tibial	BB	ADRA1B	5	159014549	T	A	rs72813920	0.622736	0.204234	0.0595533	0.000653453
Artery_Tibial	BB	ADRA1D	20	4613886	T	C	rs17327121	0.662978	-0.139526	0.0356604	0.000103566
Artery_Tibial	BB	KCNH2	7	150956248	C	T	rs882156	0.691147	-0.253884	0.0321701	1.81e-14
Artery_Tibial	CCB	CACNA1C	12	2075394	T	C	rs2283275	0.612676	-0.189483	0.0285668	8.35e-11
Artery_Tibial	CCB	CACNA1I	22	39544628	G	A	rs12170562	0.635815	0.411962	0.111311	0.00023792
Artery_Tibial	CCB	CACNA1D	3	53568718	G	A	rs12630076	0.539235	-0.154279	0.0436205	0.000441576
Artery_Tibial	CCB	CACNA1F	X	49228030	C	T	rs6609854	0.65493	-0.268944	0.0339146	1.38e-14
Artery_Tibial	CCB	CACNA1S	1	201111352	C	G	rs58864505	0.697183	0.770714	0.11297	2.53e-11
Artery_Tibial	CCB	CACNA1A	19	13312330	A	G	rs9677000	0.597585	-0.746868	0.190188	9.77e-05
Artery_Tibial	CCB	CACNA1G	17	51370973	T	C	rs77135714	0.537634	0.277627	0.0755853	0.000264817
Artery_Tibial	CCB	CACNA1H	16	1188875	G	T	rs117177120	0.596774	0.349941	0.0566844	1.36e-09
Artery_Tibial	CCB	CACNB1	17	39222285	G	A	rs8074753	0.515054	0.119286	0.0215848	5.2e-08
Artery_Tibial	CCB	CACNB2	10	18500146	C	T	rs12416030	0.712903	0.167646	0.0354054	2.84e-06
Artery_Tibial	CCB	CACNB3	12	48815557	C	G	rs150857355	0.639785	0.914223	0.0751133	4e-30
Artery_Tibial	CCB	CACNB4	2	153092301	G	T	rs142174240	0.748387	-0.362636	0.106742	0.000733289
Artery_Tibial	CCB	CACNA2D1	7	82251380	G	T	rs38555	0.677458	0.0935649	0.0207609	8.16e-06
Artery_Tibial	CCB	CACNA2D2	3	51261426	A	G	rs147321379	0.67957	-0.553591	0.14815	0.000207362
Artery_Tibial	CCB	CPT1A	11	68712504	A	G	rs4460815	0.608602	0.200365	0.0382271	2.33e-07
Artery_Tibial	CCB	CPT2	1	53208870	A	G	rs11578832	0.530108	-0.230593	0.0330255	9.01e-12
Artery_Tibial	Thiazides	KCNMA1	10	77417440	A	G	rs697168	0.609677	-0.103278	0.0223971	5.06e-06
Artery_Tibial	Thiazides	CA13	8	85119048	G	A	rs117590182	0.510753	-0.34519	0.102499	0.000814683
Artery_Tibial	Thiazides	CA14	1	149926400	G	A	rs115070660	0.664516	-0.51232	0.15807	0.00126791
Artery_Tibial	Thiazides	CA1	8	84966921	A	T	rs9694729	0.695699	0.822495	0.223894	0.000264249
Artery_Tibial	Thiazides	CA2	8	85468212	T	C	rs117052373	0.765591	-0.477052	0.121161	9.38e-05
Artery_Tibial	Thiazides	CA3	8	84460346	A	G	rs28454880	0.533602	-0.710313	0.201191	0.000451972
Artery_Tibial	Thiazides	CA4	17	59421019	G	T	rs8072346	0.74328	-0.348484	0.0925664	0.000186003
Artery_Tibial	Thiazides	CA5B	X	14920677	G	A	rs41305211	0.748656	0.14613	0.0390971	0.000206616
Artery_Tibial	Thiazides	CA9	9	35681125	A	C	rs1048638	0.502688	0.262413	0.0424389	1.28e-09
Artery_Tibial	Thiazides	FXYD2	11	117791019	C	G	rs1014034	0.537634	-0.199578	0.0406535	1.23e-06
Artery_Tibial	Thiazides	GABRA2	4	46446448	A	G	rs62302688	0.616935	0.638709	0.0803192	1.17e-14
Artery_Tibial	Thiazides	GABRA4	4	46957990	A	T	rs9291301	0.592033	0.125856	0.0346091	0.000304239
Artery_Tibial	Thiazides	GABRB1	4	47011092	A	G	rs3934675	0.938187	-0.194093	0.03808	4.86e-07
Artery_Tibial	Thiazides	GABRB2	5	160920499	A	T	rs78995983	0.786269	0.439182	0.133256	0.00104925
Artery_Tibial	Thiazides	GABRB3	15	26629248	C	T	rs12148310	0.962435	0.772125	0.0527464	8.24e-41
Artery_Tibial	Thiazides	GABRD	1	1044455	A	G	rs114389542	0.544041	-0.57542	0.157872	0.000294766
Artery_Tibial	Thiazides	GABRP	5	170791485	C	G	rs3805460	0.687824	0.245872	0.0466071	1.96e-07
Artery_Tibial	Thiazides	SLC12A2	5	127737593	A	G	rs4276454	0.712435	-0.195753	0.0269116	1.31e-12
Artery_Tibial	Thiazides	ADORA2A	22	25354510	G	C	rs73879246	0.609589	-0.681761	0.155736	1.45e-05
Artery_Tibial	Thiazides	SCNN1A	12	6373348	G	T	rs66879982	0.650685	0.23989	0.0636761	0.000184087
Artery_Tibial	Thiazides	SCNN1B	16	22437585	G	A	rs367837157	0.883562	-0.168738	0.0439259	0.000137618
Artery_Tibial	Thiazides	SCNN1G	16	23035244	T	C	rs2188334	0.636986	0.198819	0.0399657	8.92e-07
Artery_Tibial	Thiazides	ATP1A1	1	116117972	A	C	rs72689488	0.815068	-0.093279	0.0302045	0.00212222
Brain_Amygdala	ACEI	ACE	17	64040058	C	T	rs75049442	0.661058	1.71958	0.47277	0.000430678
Brain_Amygdala	ARB	AGTR1	3	149495869	T	C	rs141980935	0.526442	-3.31867	0.912044	0.000428504
Brain_Amygdala	ARB	PPARG	3	13242835	A	G	rs4684127	0.516827	0.695558	0.219376	0.00199893
Brain_Amygdala	BB	ADRB1	10	113239820	A	G	rs150654093	0.800481	2.98198	0.694252	3.93e-05
Brain_Amygdala	BB	ADRB2	5	148627367	G	T	rs80220822	0.563452	-1.7706	0.511438	0.000779323
Brain_Amygdala	BB	HTR1A	5	63380159	T	C	rs7704626	0.584135	0.429503	0.111046	0.000191684
Brain_Amygdala	BB	ADRA1A	8	26143459	T	G	rs4871968	0.581731	0.453075	0.120513	0.000281461
Brain_Amygdala	BB	ADRA1B	5	158967334	C	T	rs13180086	0.507212	-0.268553	0.0766157	0.000674573
Brain_Amygdala	BB	ADRA1D	20	4898369	A	G	rs147930123	0.605769	-1.7103	0.552319	0.00251661
Brain_Amygdala	BB	KCNH2	7	151396582	A	G	rs28569775	0.737981	0.652178	0.182561	0.00053761
Brain_Amygdala	CCB	CACNA1C	12	1496694	A	G	rs61912172	0.901942	-0.898363	0.258995	0.000762273
Brain_Amygdala	CCB	CACNA1I	22	39510605	T	C	rs4821905	0.667961	-0.630091	0.175057	0.000490443
Brain_Amygdala	CCB	CACNA1D	3	52797607	C	T	rs9842048	0.859223	0.831147	0.260203	0.00185597
Brain_Amygdala	CCB	CACNA1F	X	48579289	G	A	rs149387926	0.607767	-0.720825	0.199104	0.000456416
Brain_Amygdala	CCB	CACNA1S	1	200154608	G	A	rs140358194	0.7	2.81974	0.852003	0.00128473
Brain_Amygdala	CCB	CACNA1A	19	14251216	T	C	rs10420484	0.562136	0.317997	0.0822868	0.000193971
Brain_Amygdala	CCB	CACNA1B	9	137605991	A	G	rs117137535	0.81165	-0.381053	0.0836695	1.43e-05
Brain_Amygdala	CCB	CACNA1G	17	49740623	A	G	rs138809946	0.978641	1.63093	0.362171	1.75e-05
Brain_Amygdala	CCB	CACNA1H	16	199703	A	G	rs71378504	0.707767	-1.07113	0.295014	0.000440351
Brain_Amygdala	CCB	CACNB1	17	38339836	C	T	rs72832282	0.542718	0.212993	0.0666296	0.00184177
Brain_Amygdala	CCB	CACNB3	12	48094374	C	T	rs149811913	0.704854	-0.806011	0.249994	0.00168864
Brain_Amygdala	CCB	CACNB4	2	152022834	T	C	rs13421383	0.56699	-0.196836	0.0646463	0.00294962
Brain_Amygdala	CCB	CACNG1	17	66778659	G	A	rs55792688	0.684028	-0.401553	0.105844	0.000249419
Brain_Amygdala	CCB	CACNA2D1	7	82315517	A	T	rs1155967	0.604167	-0.193708	0.0494518	0.000160545
Brain_Amygdala	CCB	CACNA2D2	3	50536490	T	C	rs75910794	0.541667	-1.0698	0.381176	0.00597907
Brain_Amygdala	CCB	CPT2	1	52699466	C	G	rs150696762	0.961806	-0.577804	0.174996	0.00131717
Brain_Amygdala	Thiazides	KCNMA1	10	77635274	T	C	rs2720005	0.708333	-0.243441	0.0530591	1.25e-05
Brain_Amygdala	Thiazides	CA14	1	150257055	A	G	rs17646887	0.684028	-0.839712	0.22519	0.0003134
Brain_Amygdala	Thiazides	CA1	8	86014296	A	G	rs117145385	0.954861	-1.32124	0.435681	0.00306146
Brain_Amygdala	Thiazides	CA2	8	86356738	G	A	rs141384149	0.975694	-0.981646	0.273004	0.00049653
Brain_Amygdala	Thiazides	CA3	8	85366144	T	C	rs75988238	0.604816	-1.08544	0.28401	0.000225858
Brain_Amygdala	Thiazides	CA4	17	59414705	T	C	rs8066981	0.720963	-0.284709	0.0784719	0.000444343
Brain_Amygdala	Thiazides	CA5A	16	87880346	C	A	rs60985625	0.684844	0.538754	0.118079	1.39e-05
Brain_Amygdala	Thiazides	CA5B	X	15240112	A	G	rs5934227	0.531161	-0.289915	0.0894408	0.00159834
Brain_Amygdala	Thiazides	CA7	16	66493777	T	C	rs116931610	0.561615	1.64797	0.417035	0.000141676
Brain_Amygdala	Thiazides	CA9	9	36300142	C	T	rs10814370	0.566572	0.475289	0.118417	0.000112977
Brain_Amygdala	Thiazides	FXYD2	11	117838313	A	G	rs516655	0.538244	-0.728192	0.139858	9.75e-07
Brain_Amygdala	Thiazides	GABRA1	5	160893211	T	C	rs116575025	0.638158	-0.422647	0.110941	0.000235837
Brain_Amygdala	Thiazides	GABRA2	4	47198988	A	C	rs143400648	0.797932	-1.06477	0.303907	0.000678174
Brain_Amygdala	Thiazides	GABRA3	X	153352813	T	C	rs56181618	0.724624	0.757696	0.184529	8.03e-05
Brain_Amygdala	Thiazides	GABRA4	4	47696257	C	T	rs185431744	0.539474	1.11639	0.270896	7.59e-05
Brain_Amygdala	Thiazides	GABRA5	15	26672011	T	C	rs1367959	0.619361	-0.238569	0.0684847	0.00072535
Brain_Amygdala	Thiazides	GABRA6	5	161520648	T	C	rs114869302	0.515038	1.11246	0.301868	0.000364839
Brain_Amygdala	Thiazides	GABRB1	4	47532372	C	T	rs73237090	0.700188	-0.258901	0.0694129	0.000312335
Brain_Amygdala	Thiazides	GABRB2	5	162542910	G	C	rs10063887	0.602444	-0.13523	0.0471432	0.00499491
Brain_Amygdala	Thiazides	GABRD	1	2484106	T	C	rs114856389	0.547932	-0.543501	0.157583	0.000813844
Brain_Amygdala	Thiazides	GABRE	X	152295459	T	C	rs144606283	0.802554	0.950722	0.274521	0.00077625
Brain_Amygdala	Thiazides	GABRG1	4	45393975	T	C	rs78352375	0.75282	0.569228	0.175319	0.00157112
Brain_Amygdala	Thiazides	GABRG2	5	162179059	A	G	rs34921741	0.682331	0.1395	0.0439042	0.00195702
Brain_Amygdala	Thiazides	GABRG3	15	26381410	C	T	rs77322379	0.558271	-0.344792	0.0808527	4.42e-05
Brain_Amygdala	Thiazides	SLC12A2	5	128885198	A	C	rs1421891	0.502994	0.15323	0.0499649	0.00275828
Brain_Amygdala	Thiazides	ADORA1	1	204069602	C	T	rs72747858	0.736527	-1.37366	0.433137	0.00199396
Brain_Amygdala	Thiazides	SCNN1A	12	6376495	C	T	rs3759324	0.572289	-0.453653	0.135698	0.00115241
Brain_Amygdala	Thiazides	ATP1A1	1	115780304	G	T	rs150024237	0.865269	-0.802326	0.228432	0.000658628
Brain_Anterior_cingulate_cortex	ACEI	ACE	17	62491808	A	T	rs140153737	0.557377	3.62827	0.65886	2.06e-07
Brain_Anterior_cingulate_cortex	ARB	AGTR1	3	147896267	C	G	rs78001087	0.655738	-3.54295	0.826832	3.67e-05
Brain_Anterior_cingulate_cortex	ARB	PPARG	3	11731949	T	C	rs4684798	0.97541	-0.371512	0.104391	0.000531635
Brain_Anterior_cingulate_cortex	BB	ADRB1	10	114038333	G	A	rs17875422	0.786885	-0.958484	0.315646	0.00292629
Brain_Anterior_cingulate_cortex	BB	ADRB2	5	149744807	G	A	rs77209662	0.696721	0.76548	0.241146	0.00190117
Brain_Anterior_cingulate_cortex	BB	HTR1A	5	63578114	C	G	rs74586746	0.793443	-0.414524	0.118307	0.000642007
Brain_Anterior_cingulate_cortex	BB	ADRA1A	8	27483272	T	C	rs28545545	0.768852	-1.03562	0.25739	9.98e-05
Brain_Anterior_cingulate_cortex	BB	ADRA1B	5	160036680	T	C	rs75792355	0.708861	-0.567105	0.161197	0.000611466
Brain_Anterior_cingulate_cortex	BB	ADRA1D	20	4716184	C	A	rs75113178	0.879747	-0.609638	0.170672	0.000508087
Brain_Anterior_cingulate_cortex	BB	ADRB3	8	37334235	T	C	rs11774114	0.71308	-0.344074	0.0939558	0.000371151
Brain_Anterior_cingulate_cortex	BB	KCNH2	7	151692660	C	T	rs144919602	0.714602	1.21843	0.26899	1.39e-05
Brain_Anterior_cingulate_cortex	CCB	CACNA1C	12	1917837	A	G	rs117716648	0.624473	-1.40282	0.395274	0.000550013
Brain_Anterior_cingulate_cortex	CCB	CACNA1I	22	39583841	A	T	rs149434867	0.685654	0.639162	0.236243	0.00779594
Brain_Anterior_cingulate_cortex	CCB	CACNA1D	3	53739138	C	A	rs2680652	0.791139	0.156347	0.0412626	0.00023626
Brain_Anterior_cingulate_cortex	CCB	CACNA1F	X	49883327	T	C	rs150815187	0.677215	0.750475	0.204338	0.000357526
Brain_Anterior_cingulate_cortex	CCB	CACNA1S	1	200630982	T	C	rs2809340	0.732068	-0.467902	0.105001	1.86e-05
Brain_Anterior_cingulate_cortex	CCB	CACNA1B	9	138119688	C	G	rs12001881	0.687783	0.153552	0.0263389	4.64e-08
Brain_Anterior_cingulate_cortex	CCB	CACNA1G	17	49740623	A	G	rs138809946	0.640271	0.953409	0.244934	0.000162263
Brain_Anterior_cingulate_cortex	CCB	CACNA1H	16	1291296	A	C	rs7500182	0.604072	0.295657	0.0836725	0.000580034
Brain_Anterior_cingulate_cortex	CCB	CACNB1	17	38709906	G	A	rs72836945	0.68552	0.218976	0.0566482	0.000179085
Brain_Anterior_cingulate_cortex	CCB	CACNB2	10	18194695	G	A	rs1277728	0.665158	-0.243288	0.0669169	0.00040716
Brain_Anterior_cingulate_cortex	CCB	CACNB3	12	48846168	T	C	rs2453467	0.966063	0.222375	0.05546	0.000105168
Brain_Anterior_cingulate_cortex	CCB	CACNB4	2	151350568	G	A	rs113234609	0.579186	0.251512	0.0587638	3.74e-05
Brain_Anterior_cingulate_cortex	CCB	CACNG1	17	66797544	A	G	rs11656099	0.539652	-0.312744	0.083239	0.000264907
Brain_Anterior_cingulate_cortex	CCB	CACNA2D1	7	81935519	T	C	rs147038181	0.588975	-0.628418	0.170892	0.000351818
Brain_Anterior_cingulate_cortex	CCB	CACNA2D2	3	50365877	A	G	rs149761786	0.717602	-1.09014	0.435308	0.0135891
Brain_Anterior_cingulate_cortex	CCB	CPT1A	11	69486293	T	C	rs74666068	0.622824	0.964567	0.222919	3.11e-05
Brain_Anterior_cingulate_cortex	CCB	CPT2	1	52737375	C	G	rs147598145	0.584139	-1.0117	0.226714	1.82e-05
Brain_Anterior_cingulate_cortex	Thiazides	KCNMA1	10	77640333	T	C	rs2812418	0.564797	-0.120887	0.0309697	0.000155918
Brain_Anterior_cingulate_cortex	Thiazides	CA13	8	85218394	G	A	rs6990449	0.505803	-0.365012	0.079345	1.04e-05
Brain_Anterior_cingulate_cortex	Thiazides	CA14	1	151077602	T	C	rs112234060	0.683752	-1.42671	0.436145	0.00139266
Brain_Anterior_cingulate_cortex	Thiazides	CA1	8	84496461	G	T	rs13253537	0.656673	-0.316021	0.0909919	0.000712716
Brain_Anterior_cingulate_cortex	Thiazides	CA3	8	85243699	A	T	rs13259464	0.556093	0.341237	0.102318	0.0011301
Brain_Anterior_cingulate_cortex	Thiazides	CA4	17	60714079	C	T	rs59590204	0.641322	1.34749	0.396037	0.000903837
Brain_Anterior_cingulate_cortex	Thiazides	CA5B	X	15459366	T	C	rs5935982	0.513223	-0.396307	0.132278	0.00331393
Brain_Anterior_cingulate_cortex	Thiazides	CA7	16	65990915	T	C	rs79276729	0.617355	1.77603	0.441404	9.98e-05
Brain_Anterior_cingulate_cortex	Thiazides	CA9	9	34919683	T	C	rs1582067	0.577686	-0.328778	0.100055	0.00132731
Brain_Anterior_cingulate_cortex	Thiazides	SLC12A1	15	48979887	T	C	rs7173509	0.51157	0.219205	0.0594257	0.000337891
Brain_Anterior_cingulate_cortex	Thiazides	FXYD2	11	117795996	T	C	rs115865940	0.68843	-0.544352	0.112404	3.8e-06
Brain_Anterior_cingulate_cortex	Thiazides	GABRA1	5	160850276	C	T	rs71605451	0.613223	-0.143346	0.0355833	9.8e-05
Brain_Anterior_cingulate_cortex	Thiazides	GABRA2	4	46739416	C	T	rs4389544	0.639669	0.154364	0.0412082	0.000275758
Brain_Anterior_cingulate_cortex	Thiazides	GABRA3	X	151643945	T	C	rs7880403	0.659504	-0.203791	0.0582389	0.000652095
Brain_Anterior_cingulate_cortex	Thiazides	GABRA4	4	46108962	C	T	rs78021806	0.604132	-0.510113	0.134091	0.000223704
Brain_Anterior_cingulate_cortex	Thiazides	GABRA5	15	26484920	G	T	rs111862422	0.860331	-0.277052	0.0721849	0.000197902
Brain_Anterior_cingulate_cortex	Thiazides	GABRA6	5	160775762	C	G	rs187374440	0.702479	2.44899	0.588573	5.93e-05
Brain_Anterior_cingulate_cortex	Thiazides	GABRB1	4	47409380	A	G	rs4301082	0.659504	0.933814	0.255544	0.00038154
Brain_Anterior_cingulate_cortex	Thiazides	GABRB2	5	160888062	T	G	rs10074326	0.571074	-0.176775	0.0392592	1.55e-05
Brain_Anterior_cingulate_cortex	Thiazides	GABRB3	15	27501879	C	T	rs11074284	0.513223	0.0879906	0.0238117	0.000330175
Brain_Anterior_cingulate_cortex	Thiazides	GABRD	1	1582844	T	C	rs138983569	0.608264	0.560739	0.16071	0.000674863
Brain_Anterior_cingulate_cortex	Thiazides	GABRE	X	151184080	G	C	rs540655	0.721264	-0.527591	0.142313	0.000316428
Brain_Anterior_cingulate_cortex	Thiazides	GABRG1	4	46438466	T	G	rs76955127	0.922414	-0.370528	0.0901408	7.19e-05
Brain_Anterior_cingulate_cortex	Thiazides	GABRG2	5	161128146	T	C	rs77692887	0.672414	-0.309307	0.0828697	0.000289344
Brain_Anterior_cingulate_cortex	Thiazides	GABRG3	15	27054925	C	T	rs17671585	0.772989	0.734912	0.176872	6.07e-05
Brain_Anterior_cingulate_cortex	Thiazides	GABRQ	X	151752639	A	G	rs112523892	0.936782	-0.39801	0.135616	0.00398867
Brain_Anterior_cingulate_cortex	Thiazides	SLC12A2	5	127834214	T	C	rs139383913	0.658046	-1.25887	0.285776	2.29e-05
Brain_Anterior_cingulate_cortex	Thiazides	ADORA1	1	203366574	A	G	rs1891175	0.643678	-0.225628	0.0616382	0.000373196
Brain_Anterior_cingulate_cortex	Thiazides	SCNN1A	12	7085044	G	T	rs1413296266	0.560345	1.66133	0.528963	0.00211474
Brain_Anterior_cingulate_cortex	Thiazides	SCNN1G	16	23998558	T	C	rs73540963	0.974138	1.04175	0.301306	0.000751342
Brain_Anterior_cingulate_cortex	Thiazides	ATP1A1	1	116350148	C	T	rs114144407	0.528736	-0.546155	0.149898	0.000396138
Brain_Caudate_basal_ganglia	ACEI	ACE	17	64044785	G	A	rs196915	0.626437	-0.657137	0.172634	0.000202969
Brain_Caudate_basal_ganglia	ARB	AGTR1	3	148697697	C	A	rs422858	0.546255	0.506515	0.119267	3.74e-05
Brain_Caudate_basal_ganglia	ARB	PPARG	3	11777843	T	C	rs6797461	0.712389	0.350784	0.0838824	4.84e-05
Brain_Caudate_basal_ganglia	BB	ADRB1	10	113289726	C	T	rs188484241	0.980176	1.22571	0.292008	4.55e-05
Brain_Caudate_basal_ganglia	BB	ADRB2	5	147931879	A	G	rs4321741	0.662996	-0.266198	0.0761304	0.000615895
Brain_Caudate_basal_ganglia	BB	HTR1A	5	63897220	C	T	rs1580312	0.740088	-0.189384	0.048396	0.000136344
Brain_Caudate_basal_ganglia	BB	ADRA1A	8	26774684	T	G	rs114835740	0.839207	0.572798	0.119063	3.55e-06
Brain_Caudate_basal_ganglia	BB	ADRA1B	5	159062307	G	A	rs7711823	0.634361	-0.281667	0.0659866	3.43e-05
Brain_Caudate_basal_ganglia	BB	ADRA1D	20	4474870	C	T	rs1382038	0.504405	-0.399887	0.107492	0.000278485
Brain_Caudate_basal_ganglia	BB	KCNH2	7	150979265	A	C	rs150115963	0.636564	-0.612975	0.119108	7.99e-07
Brain_Caudate_basal_ganglia	CCB	CACNA1C	12	1937116	G	C	rs763555	0.909692	-0.147392	0.0402465	0.000343224
Brain_Caudate_basal_ganglia	CCB	CACNA1I	22	39174225	A	G	rs113314301	0.594714	-0.273055	0.0668491	7.08e-05
Brain_Caudate_basal_ganglia	CCB	CACNA1D	3	53296903	G	A	rs79009555	0.535242	0.247064	0.0724101	0.000823889
Brain_Caudate_basal_ganglia	CCB	CACNA1F	X	48733738	A	G	rs148876989	0.691358	-0.40151	0.138833	0.00438188
Brain_Caudate_basal_ganglia	CCB	CACNA1S	1	200930325	G	C	rs6692762	0.660494	0.337103	0.0983167	0.00077812
Brain_Caudate_basal_ganglia	CCB	CACNA1A	19	13619444	C	T	rs575106	0.680556	-0.182925	0.0416286	2.06e-05
Brain_Caudate_basal_ganglia	CCB	CACNA1B	9	138117612	G	A	rs2739260	0.703704	-0.164079	0.0262915	4.03e-09
Brain_Caudate_basal_ganglia	CCB	CACNA1G	17	50557203	G	T	rs8077755	0.570988	0.325861	0.0733566	1.69e-05
Brain_Caudate_basal_ganglia	CCB	CACNA1H	16	1296685	G	A	rs2401949	0.682099	-0.11635	0.0341197	0.000829403
Brain_Caudate_basal_ganglia	CCB	CACNB2	10	18153553	T	C	rs10740993	0.791935	0.148689	0.0308494	3.42e-06
Brain_Caudate_basal_ganglia	CCB	CACNB3	12	48818130	T	C	rs34014405	0.636646	-0.320169	0.0398172	2.2e-13
Brain_Caudate_basal_ganglia	CCB	CACNB4	2	152611593	T	C	rs35776654	0.700311	-0.130895	0.0366577	0.00047524
Brain_Caudate_basal_ganglia	CCB	CACNG1	17	66900819	C	T	rs1605443	0.545031	-0.247278	0.0708056	0.000625061
Brain_Caudate_basal_ganglia	CCB	CACNA2D1	7	81921086	A	G	rs113717187	0.84472	-0.331001	0.0860084	0.000173746
Brain_Caudate_basal_ganglia	CCB	CACNA2D2	3	51124447	A	G	rs114247865	0.791925	0.392247	0.109494	0.000456157
Brain_Caudate_basal_ganglia	CCB	CPT1A	11	67861525	T	C	rs202234941	0.507764	-0.45855	0.1065	2.95e-05
Brain_Caudate_basal_ganglia	CCB	CPT2	1	53874907	C	T	rs74416005	0.627329	-0.536298	0.13368	9.37e-05
Brain_Caudate_basal_ganglia	Thiazides	KCNMA1	10	77630070	T	C	rs10824556	0.649068	0.183274	0.0299807	7.7e-09
Brain_Caudate_basal_ganglia	Thiazides	CA13	8	84808185	T	C	rs112384219	0.628882	-1.14622	0.356729	0.00159914
Brain_Caudate_basal_ganglia	Thiazides	CA14	1	150257055	A	G	rs17646887	0.524845	-0.683927	0.149657	9.95e-06
Brain_Caudate_basal_ganglia	Thiazides	CA1	8	84743664	G	A	rs80149342	0.67236	-2.33938	0.599343	0.000141561
Brain_Caudate_basal_ganglia	Thiazides	CA2	8	85535335	G	C	rs74318296	0.937888	-0.581136	0.141149	6.24e-05
Brain_Caudate_basal_ganglia	Thiazides	CA4	17	60585660	C	T	rs1197059	0.521777	-0.271159	0.0623101	2.45e-05
Brain_Caudate_basal_ganglia	Thiazides	CA5A	16	87886054	A	T	rs7498996	0.702091	0.6141	0.0730522	2.65e-14
Brain_Caudate_basal_ganglia	Thiazides	CA7	16	66268192	A	C	rs79947441	0.713287	0.544587	0.169304	0.00158112
Brain_Caudate_basal_ganglia	Thiazides	CA9	9	34975101	A	G	rs74952512	0.787456	2.47199	0.688997	0.000447463
Brain_Caudate_basal_ganglia	Thiazides	SLC12A1	15	48186023	G	T	rs2413886	0.602787	0.787825	0.120051	7.63e-10
Brain_Caudate_basal_ganglia	Thiazides	GABRA1	5	161625114	C	T	rs7706918	0.561847	-0.117328	0.027084	2.65e-05
Brain_Caudate_basal_ganglia	Thiazides	GABRA2	4	46287057	T	C	rs79021995	0.72093	-0.31621	0.0678735	6.83e-06
Brain_Caudate_basal_ganglia	Thiazides	GABRA3	X	153318370	T	G	rs6627778	0.72093	-0.16479	0.0363033	1.13e-05
Brain_Caudate_basal_ganglia	Thiazides	GABRA4	4	46577099	A	G	rs76358802	0.565891	0.792444	0.229942	0.000732768
Brain_Caudate_basal_ganglia	Thiazides	GABRA5	15	27222667	A	G	rs6606889	0.705426	0.180186	0.043406	5.46e-05
Brain_Caudate_basal_ganglia	Thiazides	GABRA6	5	161484962	C	T	rs6881515	0.934109	0.285057	0.0678031	4.43e-05
Brain_Caudate_basal_ganglia	Thiazides	GABRB1	4	46127789	T	A	rs74992613	0.709302	0.368611	0.114947	0.00163255
Brain_Caudate_basal_ganglia	Thiazides	GABRB2	5	161846928	C	T	rs11575999	0.569767	0.0685401	0.0205605	0.00107394
Brain_Caudate_basal_ganglia	Thiazides	GABRB3	15	26738703	A	G	rs10519567	0.926357	-0.130034	0.0328972	0.00011743
Brain_Caudate_basal_ganglia	Thiazides	GABRE	X	152243876	C	A	rs148766948	0.705426	-0.204548	0.0464235	1.96e-05
Brain_Caudate_basal_ganglia	Thiazides	GABRG1	4	45153691	T	A	rs1512303	0.616279	0.199992	0.0532967	0.000247577
Brain_Caudate_basal_ganglia	Thiazides	GABRG2	5	162517504	C	G	rs1601246	0.822695	-0.113161	0.0316062	0.000459439
Brain_Caudate_basal_ganglia	Thiazides	GABRG3	15	27702269	A	G	rs1580792	0.975177	0.118526	0.033171	0.000471167
Brain_Caudate_basal_ganglia	Thiazides	GABRQ	X	152727721	G	C	rs2515849	0.787234	-0.223497	0.0542156	6.11e-05
Brain_Caudate_basal_ganglia	Thiazides	SLC12A2	5	128835034	A	G	rs116206971	0.578014	0.555078	0.176631	0.00200912
Brain_Caudate_basal_ganglia	Thiazides	ADORA1	1	203387034	A	C	rs75500295	0.698582	-0.426924	0.120049	0.000500089
Brain_Caudate_basal_ganglia	Thiazides	ADORA2A	22	25097394	A	G	rs9612860	0.578014	-0.243147	0.0579274	4.55e-05
Brain_Caudate_basal_ganglia	Thiazides	SCNN1A	12	5451813	T	C	rs80224541	0.56194	-0.940392	0.250596	0.000247412
Brain_Caudate_basal_ganglia	Thiazides	ATP1A1	1	115474693	C	T	rs35875202	0.629851	-0.0783442	0.020655	0.000213362
Brain_Cerebellar_Hemisphere	ACEI	ACE	17	63476980	T	C	rs4292	0.708955	-0.38562	0.0747207	8.6e-07
Brain_Cerebellar_Hemisphere	ARB	PPARG	3	12304472	A	C	rs17793693	0.856716	1.77606	0.122725	3.05e-29
Brain_Cerebellar_Hemisphere	BB	ADRB1	10	113388774	T	C	rs12262703	0.706716	0.319038	0.0734197	2.71e-05
Brain_Cerebellar_Hemisphere	BB	ADRB2	5	148728583	C	T	rs35131689	0.556716	0.305113	0.0849273	0.000457466
Brain_Cerebellar_Hemisphere	BB	ADRA1A	8	26021840	T	C	rs150242666	0.645522	-0.818807	0.216816	0.000237532
Brain_Cerebellar_Hemisphere	BB	ADRA1B	5	160449116	A	G	rs138867314	0.547015	-0.852814	0.200405	3.88e-05
Brain_Cerebellar_Hemisphere	BB	ADRA1D	20	4603187	A	G	rs6084806	0.752985	-0.364299	0.105139	0.000711326
Brain_Cerebellar_Hemisphere	BB	KCNH2	7	150978780	G	A	rs11771808	0.357143	-0.383207	0.0524749	2.2e-11
Brain_Cerebellar_Hemisphere	CCB	CACNA1C	12	2372770	C	T	rs886898	0.148571	-0.95343	0.106389	2.29e-15
Brain_Cerebellar_Hemisphere	CCB	CACNA1I	22	39319257	A	G	rs5757613	0.36	0.238613	0.0746847	0.00174135
Brain_Cerebellar_Hemisphere	CCB	CACNA1D	3	53936005	T	C	rs115604454	0.108571	-0.32814	0.0663911	2.25e-06
Brain_Cerebellar_Hemisphere	CCB	CACNA1F	X	49017946	G	A	rs12012310	0.0428571	-0.422229	0.143076	0.0037348
Brain_Cerebellar_Hemisphere	CCB	CACNA1A	19	13218009	G	C	rs12610283	0.0428571	0.447522	0.105728	4.24e-05
Brain_Cerebellar_Hemisphere	CCB	CACNA1B	9	138109082	A	G	rs9410071	0.471429	0.37114	0.0334333	9.56e-21
Brain_Cerebellar_Hemisphere	CCB	CACNA1G	17	50898662	T	C	rs148515715	0.0114286	0.792441	0.195385	8.4e-05
Brain_Cerebellar_Hemisphere	CCB	CACNA1H	16	2081288	T	C	rs9926128	0.0542857	0.686071	0.195137	0.000597382
Brain_Cerebellar_Hemisphere	CCB	CACNB1	17	39433796	C	A	rs35149345	0.00571429	-1.29938	0.377189	0.000761528
Brain_Cerebellar_Hemisphere	CCB	CACNB2	10	18528184	A	G	rs1917823	0.185714	0.343341	0.0813034	4.4e-05
Brain_Cerebellar_Hemisphere	CCB	CACNB3	12	48818130	T	C	rs34014405	0.194286	-0.436918	0.0567971	2.7e-12
Brain_Cerebellar_Hemisphere	CCB	CACNB4	2	152648489	T	C	rs1065266	0.18	0.145594	0.0407259	0.000486606
Brain_Cerebellar_Hemisphere	CCB	CACNG1	17	66756394	A	G	rs61687889	0.251429	-0.377127	0.11152	0.000942677
Brain_Cerebellar_Hemisphere	CCB	CACNA2D1	7	83131832	C	A	rs73389681	0.0228571	-0.662705	0.182914	0.000411137
Brain_Cerebellar_Hemisphere	CCB	CACNA2D2	3	50839367	T	C	rs138267583	0.02	0.898471	0.202267	1.84e-05
Brain_Cerebellar_Hemisphere	CCB	CPT1A	11	67882295	T	A	rs61893244	0.0402299	-0.417639	0.103965	9.73e-05
Brain_Cerebellar_Hemisphere	CCB	CPT2	1	54149500	A	G	rs75185975	0.171429	-0.267606	0.0760566	0.000591892
Brain_Cerebellar_Hemisphere	Thiazides	KCNMA1	10	76864771	C	A	rs149458777	0.0142857	0.574594	0.143293	0.000100032
Brain_Cerebellar_Hemisphere	Thiazides	CA13	8	85288750	C	T	rs11261471	0.414286	-0.497648	0.0757441	1e-09
Brain_Cerebellar_Hemisphere	Thiazides	CA14	1	150239384	G	A	rs10788872	0.385714	-0.347418	0.0879051	0.000124305
Brain_Cerebellar_Hemisphere	Thiazides	CA1	8	84508651	G	A	rs3110420	0.0542857	0.699476	0.195555	0.000483371
Brain_Cerebellar_Hemisphere	Thiazides	CA2	8	86260004	T	C	rs117556165	0.0142857	-0.768371	0.215898	0.000514521
Brain_Cerebellar_Hemisphere	Thiazides	CA5A	16	88276886	A	C	rs59494942	0.0371429	-1.1005	0.244708	1.47e-05
Brain_Cerebellar_Hemisphere	Thiazides	CA5B	X	15776641	A	G	rs5980183	0.328571	-0.170705	0.0475156	0.000457498
Brain_Cerebellar_Hemisphere	Thiazides	CA7	16	65930575	A	C	rs634972	0.465714	0.16006	0.0498181	0.00164339
Brain_Cerebellar_Hemisphere	Thiazides	CA9	9	35673638	T	G	rs67765684	0.105714	0.794629	0.105047	5.4e-12
Brain_Cerebellar_Hemisphere	Thiazides	SLC12A1	15	48186023	G	T	rs2413886	0.0257143	1.37257	0.216974	3.43e-09
Brain_Cerebellar_Hemisphere	Thiazides	FXYD2	11	117839403	A	C	rs562089	0.206587	-0.69953	0.0934467	8.26e-12
Brain_Cerebellar_Hemisphere	Thiazides	GABRA1	5	162297607	G	T	rs147617182	0.00857143	1.02079	0.214395	4.89e-06
Brain_Cerebellar_Hemisphere	Thiazides	GABRA2	4	46306946	A	G	rs76813420	0.0285714	0.471571	0.128555	0.000350364
Brain_Cerebellar_Hemisphere	Thiazides	GABRA3	X	153238906	G	C	rs187926287	0.00571429	0.724759	0.164101	2.04e-05
Brain_Cerebellar_Hemisphere	Thiazides	GABRA4	4	46564260	G	A	rs73244151	0.0228571	0.755303	0.205821	0.000348558
Brain_Cerebellar_Hemisphere	Thiazides	GABRA5	15	27199396	T	C	rs208138	0.0228571	0.874175	0.285386	0.00264465
Brain_Cerebellar_Hemisphere	Thiazides	GABRA6	5	161684255	C	A	rs1992646	0.434286	0.536829	0.0425808	1.43e-24
Brain_Cerebellar_Hemisphere	Thiazides	GABRB1	4	47512950	C	A	rs35634995	0.297143	-0.213947	0.0606627	0.000575124
Brain_Cerebellar_Hemisphere	Thiazides	GABRB3	15	26615403	G	A	rs45487993	0.171429	-0.194859	0.0501539	0.000159498
Brain_Cerebellar_Hemisphere	Thiazides	GABRD	1	2019112	A	G	rs72911372	0.2	0.242059	0.0464327	6.8e-07
Brain_Cerebellar_Hemisphere	Thiazides	GABRE	X	151316968	A	G	rs6627369	0.48	0.158831	0.0449274	0.000558578
Brain_Cerebellar_Hemisphere	Thiazides	GABRG1	4	46132295	G	A	rs9985752	0.0628571	-0.216638	0.0691239	0.0021154
Brain_Cerebellar_Hemisphere	Thiazides	GABRG2	5	162297607	G	T	rs147617182	0.00857143	0.680505	0.196243	0.00070475
Brain_Cerebellar_Hemisphere	Thiazides	GABRG3	15	26996154	G	A	rs6606909	0.471429	0.272488	0.05204	6.13e-07
Brain_Cerebellar_Hemisphere	Thiazides	GABRQ	X	153408342	G	A	rs7064756	0.291429	-0.296655	0.0631885	6.48e-06
Brain_Cerebellar_Hemisphere	Thiazides	SLC12A2	5	127958413	A	C	rs10478787	0.497143	0.412078	0.0515717	5.29e-13
Brain_Cerebellar_Hemisphere	Thiazides	ADORA1	1	203059243	T	G	rs61732315	0.168571	-0.305702	0.0789558	0.000167595
Brain_Cerebellar_Hemisphere	Thiazides	ADORA2A	22	24050383	A	G	rs117127630	0.00857143	1.32179	0.253395	6.71e-07
Brain_Cerebellar_Hemisphere	Thiazides	SCNN1A	12	6375543	C	T	rs10849447	0.457143	-0.670731	0.0885225	5.05e-12
Brain_Cerebellar_Hemisphere	Thiazides	SCNN1B	16	23330881	A	G	rs3785362	0.242857	-0.31472	0.0860526	0.000364263
Brain_Cerebellar_Hemisphere	Thiazides	SCNN1G	16	23090345	C	A	rs71378496	0.2	-0.967058	0.0926476	4.59e-19
Brain_Cerebellar_Hemisphere	Thiazides	ATP1A1	1	115795043	A	G	rs4839485	0.497143	0.146391	0.0376727	0.000159116
Brain_Cerebellum	ACEI	ACE	17	63482264	G	A	rs4308	0.389952	-0.410021	0.0644334	1.79e-09
Brain_Cerebellum	ARB	AGTR1	3	148813424	C	A	rs11926270	0.186603	-0.395853	0.0840676	5.17e-06
Brain_Cerebellum	ARB	PPARG	3	12307030	G	A	rs113484502	0.0933014	1.43505	0.0987904	1.5e-31
Brain_Cerebellum	BB	ADRB1	10	113279938	T	C	rs61872852	0.00956938	-0.964668	0.279296	0.000698375
Brain_Cerebellum	BB	ADRA1A	8	27733525	T	C	rs151165304	0.0167464	0.463838	0.135005	0.000743743
Brain_Cerebellum	BB	ADRA1B	5	159014349	T	C	rs79997154	0.00478469	-1.27632	0.349356	0.000345063
Brain_Cerebellum	BB	ADRA1D	20	4381944	A	G	rs6084724	0.464115	-0.370996	0.0945733	0.000127075
Brain_Cerebellum	BB	KCNH2	7	150978780	G	A	rs11771808	0.358852	-0.412351	0.0385175	9.6e-21
Brain_Cerebellum	CCB	CACNA1C	12	2372770	C	T	rs886898	0.131579	-0.91693	0.0971421	2.98e-17
Brain_Cerebellum	CCB	CACNA1I	22	38996076	A	G	rs547605957	0.00956938	-1.7284	0.411484	4.3e-05
Brain_Cerebellum	CCB	CACNA1D	3	53739138	C	A	rs2680652	0.184211	0.209758	0.0536251	0.000132636
Brain_Cerebellum	CCB	CACNA1F	X	49694178	A	G	rs143224517	0.0119617	0.876063	0.270892	0.00146825
Brain_Cerebellum	CCB	CACNA1A	19	13240746	T	C	rs62111968	0.308612	-0.239598	0.0470083	9.17e-07
Brain_Cerebellum	CCB	CACNA1B	9	138122788	T	C	rs3750508	0.320574	0.423802	0.0411281	1.26e-19
Brain_Cerebellum	CCB	CACNA1H	16	1453878	A	T	rs2235579	0.483254	0.208019	0.0623168	0.00103762
Brain_Cerebellum	CCB	CACNB1	17	40107944	G	A	rs16965644	0.129187	-0.284524	0.0715688	0.000103897
Brain_Cerebellum	CCB	CACNB2	10	18552866	T	C	rs10828906	0.267568	0.446477	0.0725602	5.33e-09
Brain_Cerebellum	CCB	CACNB3	12	48818130	T	C	rs34014405	0.181818	-0.466136	0.0608911	1.41e-12
Brain_Cerebellum	CCB	CACNB4	2	151355457	C	T	rs111495605	0.0143541	-0.647654	0.148711	2.3e-05
Brain_Cerebellum	CCB	CACNG1	17	66213442	C	A	rs8178943	0.0119617	-1.70232	0.439941	0.000155543
Brain_Cerebellum	CCB	CACNA2D1	7	82538696	G	T	rs12666888	0.258373	0.159354	0.0475215	0.000985673
Brain_Cerebellum	CCB	CACNA2D2	3	50839367	T	C	rs138267583	0.0143541	0.883601	0.171212	6.84e-07
Brain_Cerebellum	CCB	CPT1A	11	67875565	C	G	rs191025244	0.0263158	0.365764	0.105945	0.000702084
Brain_Cerebellum	CCB	CPT2	1	53065777	A	T	rs10437070	0.141148	0.253739	0.0749074	0.000877864
Brain_Cerebellum	Thiazides	KCNMA1	10	77630070	T	C	rs10824556	0.473684	0.118664	0.0265842	1.47e-05
Brain_Cerebellum	Thiazides	CA13	8	85318955	G	A	rs1809820	0.258373	-0.762967	0.0675944	2.24e-22
Brain_Cerebellum	Thiazides	CA14	1	149459942	T	G	rs1322887402	0.00717703	1.54419	0.39437	0.000130635
Brain_Cerebellum	Thiazides	CA1	8	86012807	A	T	rs78658815	0.0334928	0.882838	0.263457	0.000993403
Brain_Cerebellum	Thiazides	CA2	8	85875565	T	A	rs12114220	0.0311005	0.594323	0.169198	0.000569324
Brain_Cerebellum	Thiazides	CA3	8	85297334	T	C	rs7001359	0.392345	0.330267	0.0656403	1.24e-06
Brain_Cerebellum	Thiazides	CA4	17	60683423	T	C	rs113781985	0.0382775	0.568051	0.141621	9.06e-05
Brain_Cerebellum	Thiazides	CA5A	16	87897675	G	A	rs8058389	0.277512	0.419844	0.0819625	8.16e-07
Brain_Cerebellum	Thiazides	CA5B	X	15702622	A	G	rs56002876	0.15311	-0.210014	0.0515828	7.17e-05
Brain_Cerebellum	Thiazides	CA7	16	67181417	G	A	rs7192639	0.0239234	-0.511447	0.160984	0.00176943
Brain_Cerebellum	Thiazides	CA9	9	35673638	T	G	rs67765684	0.105263	0.868249	0.0998162	2.88e-15
Brain_Cerebellum	Thiazides	SLC12A1	15	48188011	T	C	rs1320050	0.0406699	1.1382	0.1656	1.16e-10
Brain_Cerebellum	Thiazides	FXYD2	11	117838313	A	G	rs516655	0.198565	-0.848663	0.094411	4.86e-16
Brain_Cerebellum	Thiazides	GABRA1	5	161712121	G	A	rs1358448064	0.0143541	-0.699401	0.177328	0.000117182
Brain_Cerebellum	Thiazides	GABRA3	X	151526369	C	T	rs72612754	0.00956938	0.771716	0.219611	0.000566487
Brain_Cerebellum	Thiazides	GABRA4	4	46233038	A	T	rs545091183	0.0239234	-0.823333	0.221723	0.00027753
Brain_Cerebellum	Thiazides	GABRA5	15	27043418	C	A	rs61335907	0.00717703	1.62178	0.409558	0.000110349
Brain_Cerebellum	Thiazides	GABRA6	5	161684255	C	A	rs1992646	0.447368	0.529461	0.0387671	4.29e-29
Brain_Cerebellum	Thiazides	GABRB1	4	47238749	G	A	rs73247684	0.0406699	0.465983	0.116947	0.000100348
Brain_Cerebellum	Thiazides	GABRB2	5	161092076	C	T	rs17058730	0.0239234	-0.469633	0.119189	0.000118922
Brain_Cerebellum	Thiazides	GABRB3	15	27549320	T	C	rs11858785	0.186603	0.163693	0.0426258	0.000173565
Brain_Cerebellum	Thiazides	GABRD	1	2019112	A	G	rs72911372	0.181818	0.315599	0.0466005	2e-10
Brain_Cerebellum	Thiazides	GABRE	X	151810125	A	C	rs73241824	0.0885167	0.237702	0.0658945	0.000407129
Brain_Cerebellum	Thiazides	GABRG1	4	46511907	C	T	rs17537858	0.0239234	0.421315	0.101508	5.25e-05
Brain_Cerebellum	Thiazides	GABRG2	5	162416634	C	A	rs4469228	0.0191388	0.42582	0.123692	0.000726333
Brain_Cerebellum	Thiazides	GABRG3	15	27011969	A	G	rs724456	0.416268	0.27379	0.0504576	1.97e-07
Brain_Cerebellum	Thiazides	GABRQ	X	152641615	A	G	rs5925194	0.153846	0.361766	0.0943273	0.000176854
Brain_Cerebellum	Thiazides	SLC12A2	5	127953901	C	T	rs2108654	0.497608	0.357589	0.0492724	1.37e-11
Brain_Cerebellum	Thiazides	ADORA1	1	203037051	A	G	rs782804	0.394737	-0.367936	0.0667527	1.31e-07
Brain_Cerebellum	Thiazides	ADORA2A	22	24484206	A	G	rs17004936	0.0311005	-0.455516	0.115428	0.000116198
Brain_Cerebellum	Thiazides	SCNN1A	12	6375543	C	T	rs10849447	0.495215	-0.539525	0.0807155	3.23e-10
Brain_Cerebellum	Thiazides	SCNN1B	16	24143075	C	T	rs71379849	0.0574163	0.490359	0.148191	0.00114445
Brain_Cerebellum	Thiazides	SCNN1G	16	23185270	C	T	rs12934362	0.229665	-0.951354	0.0748664	2.13e-26
Brain_Cerebellum	Thiazides	ATP1A1	1	115445566	G	A	rs187636338	0.0143541	0.602215	0.145316	5.38e-05
Brain_Cortex	ACEI	ACE	17	63473368	A	C	rs4968783	0.419512	-0.309907	0.0568093	1.76e-07
Brain_Cortex	ARB	PPARG	3	11489147	A	G	rs7618732	0.00985222	1.23053	0.352678	0.000621548
Brain_Cortex	BB	ADRB1	10	114039718	C	T	rs4917675	0.246341	-0.324946	0.0621564	5.13e-07
Brain_Cortex	BB	ADRB2	5	147849318	A	G	rs115395979	0.0219512	-0.867001	0.22873	0.000210491
Brain_Cortex	BB	HTR1A	5	63870230	G	T	rs7728799	0.195122	-0.215682	0.0419125	7.48e-07
Brain_Cortex	BB	ADRA1A	8	26341967	C	T	rs145062804	0.00243902	2.149	0.542602	0.000111021
Brain_Cortex	BB	ADRA1B	5	160740976	T	C	rs34130333	0.0268293	-0.510249	0.133739	0.00019201
Brain_Cortex	BB	ADRA1D	20	4222572	A	G	rs835874	0.470732	-0.327069	0.0460078	3.36e-11
Brain_Cortex	BB	KCNH2	7	151301870	T	C	rs57816354	0.0097561	-0.543325	0.157617	0.000718887
Brain_Cortex	CCB	CACNA1C	12	1647476	A	C	rs2010851	0.314634	-0.152235	0.0405496	0.000240568
Brain_Cortex	CCB	CACNA1I	22	39020881	G	C	rs560565245	0.00243902	1.53503	0.423294	0.000382682
Brain_Cortex	CCB	CACNA1D	3	53054516	A	G	rs149415292	0.0365854	-0.271417	0.0779706	0.00063926
Brain_Cortex	CCB	CACNA1F	X	48339951	T	C	rs148680471	0.0170732	-0.597702	0.155484	0.000172406
Brain_Cortex	CCB	CACNA1S	1	201925528	C	G	rs16849444	0.0121951	1.22602	0.316287	0.000152814
Brain_Cortex	CCB	CACNA1A	19	14603607	C	G	rs141389476	0.0219512	0.458719	0.12086	0.000206657
Brain_Cortex	CCB	CACNA1B	9	138119688	C	G	rs12001881	0.378049	0.209291	0.0248346	1.67e-14
Brain_Cortex	CCB	CACNA1H	16	747321	C	G	rs4984691	0.321951	0.29077	0.0694385	4.58e-05
Brain_Cortex	CCB	CACNB1	17	38445491	A	T	rs117583593	0.0658537	0.172152	0.0560539	0.00249415
Brain_Cortex	CCB	CACNB2	10	17472798	T	C	rs113835941	0.1	0.227785	0.0573297	0.000105749
Brain_Cortex	CCB	CACNB3	12	48803044	T	C	rs36000595	0.163415	-0.153421	0.0381954	8.95e-05
Brain_Cortex	CCB	CACNB4	2	152701847	A	G	rs111795140	0.0268293	0.342727	0.0853176	8.93e-05
Brain_Cortex	CCB	CACNG1	17	66358018	G	A	rs141749910	0.00487805	-2.0263	0.558532	0.000380628
Brain_Cortex	CCB	CACNA2D1	7	81887504	C	T	rs9986811	0.153659	0.137113	0.0337842	7.61e-05
Brain_Cortex	CCB	CACNA2D2	3	50501166	T	C	rs28372350	0.00731707	0.851457	0.239094	0.000482668
Brain_Cortex	CCB	CPT1A	11	69749142	C	G	rs1962143	0.441463	0.130501	0.0330127	0.000114237
Brain_Cortex	CCB	CPT2	1	53387861	T	C	rs6588478	0.453659	0.13803	0.0349333	0.000115035
Brain_Cortex	Thiazides	KCNMA1	10	77634571	G	T	rs28706743	0.209756	0.192901	0.0448132	2.86e-05
Brain_Cortex	Thiazides	CA13	8	85299342	G	A	rs4740048	0.27561	-0.476528	0.0576897	4.5e-14
Brain_Cortex	Thiazides	CA14	1	150306369	A	G	rs76638507	0.0097561	-0.906718	0.214074	3.78e-05
Brain_Cortex	Thiazides	CA1	8	86347266	A	G	rs10101280	0.0731707	-0.930108	0.221886	4.5e-05
Brain_Cortex	Thiazides	CA2	8	84867763	C	T	rs4568622	0.446341	0.224499	0.0579055	0.000152419
Brain_Cortex	Thiazides	CA4	17	60366985	G	A	rs7209098	0.107317	-0.460225	0.108305	3.58e-05
Brain_Cortex	Thiazides	CA5A	16	87900164	C	T	rs6540098	0.304878	0.623219	0.0704651	1.35e-15
Brain_Cortex	Thiazides	CA5B	X	15676332	C	A	rs41311795	0.107317	0.31324	0.0680542	8.28e-06
Brain_Cortex	Thiazides	CA7	16	66272773	G	A	rs4785813	0.178049	0.22149	0.0683004	0.00143206
Brain_Cortex	Thiazides	CA9	9	35822569	A	G	rs139631985	0.0097561	-1.17453	0.382431	0.00249391
Brain_Cortex	Thiazides	SLC12A1	15	48113231	G	A	rs72623969	0.0243902	1.59427	0.186579	8.25e-15
Brain_Cortex	Thiazides	FXYD2	11	117838313	A	G	rs516655	0.219512	-0.563847	0.0915776	5.45e-09
Brain_Cortex	Thiazides	GABRA1	5	161830415	T	C	rs58977775	0.0560976	0.215082	0.0489308	1.97e-05
Brain_Cortex	Thiazides	GABRA2	4	46333638	C	A	rs279829	0.253659	0.20463	0.0419235	2.47e-06
Brain_Cortex	Thiazides	GABRA3	X	151456506	T	C	rs191058897	0.0195122	0.283945	0.0882268	0.0015523
Brain_Cortex	Thiazides	GABRA4	4	46005347	T	A	rs75563630	0.0146341	-0.38443	0.110171	0.000620906
Brain_Cortex	Thiazides	GABRA5	15	26885023	G	A	rs112749810	0.15122	-0.154005	0.0389843	0.000115392
Brain_Cortex	Thiazides	GABRA6	5	162240561	T	G	rs78816576	0.0243902	0.72673	0.174994	5.25e-05
Brain_Cortex	Thiazides	GABRB1	4	47442169	G	A	rs7689984	0.0902439	-0.325682	0.0884691	0.000313985
Brain_Cortex	Thiazides	GABRB2	5	160632676	C	T	rs73818111	0.0292683	-0.291993	0.0708969	6.02e-05
Brain_Cortex	Thiazides	GABRB3	15	27260088	T	C	rs6606892	0.317073	0.0860478	0.0213735	8.63e-05
Brain_Cortex	Thiazides	GABRD	1	1050658	C	G	rs28758798	0.0100503	-0.496277	0.134081	0.000291994
Brain_Cortex	Thiazides	GABRE	X	152366131	G	A	rs11798735	0.12439	-0.247659	0.0512858	3.11e-06
Brain_Cortex	Thiazides	GABRG1	4	45854991	G	A	rs115655737	0.0682927	0.199359	0.061568	0.00145512
Brain_Cortex	Thiazides	GABRG2	5	161820678	A	T	rs10053568	0.0121951	-0.451683	0.112482	8.99e-05
Brain_Cortex	Thiazides	GABRG3	15	26026472	T	C	rs6576504	0.178049	-0.159247	0.0403098	0.000115319
Brain_Cortex	Thiazides	GABRQ	X	153352813	T	C	rs56181618	0.0170732	0.866772	0.215611	8.83e-05
Brain_Cortex	Thiazides	SLC12A2	5	128413605	T	C	rs331068	0.485366	-0.153739	0.0367986	4.76e-05
Brain_Cortex	Thiazides	ADORA1	1	204052838	G	A	rs142398379	0.00243902	1.65519	0.41888	0.000114938
Brain_Cortex	Thiazides	ADORA2A	22	24175884	A	G	rs75303441	0.0390244	-0.56457	0.148275	0.000197566
Brain_Cortex	Thiazides	SCNN1A	12	5922963	G	A	rs12817045	0.42439	-0.283214	0.0727576	0.000143722
Brain_Cortex	Thiazides	ATP1A1	1	116346205	A	G	rs10924065	0.114634	-0.20741	0.0561569	0.000300516
Brain_Frontal_Cortex_BA9ege	ACEI	ACE	17	63476833	A	T	rs4291	0.414286	-0.397263	0.0657137	1.37e-08
Brain_Frontal_Cortex_BA9ege	ARB	AGTR1	3	149625866	G	A	rs115124482	0.0428571	0.701612	0.188865	0.000296642
Brain_Frontal_Cortex_BA9ege	ARB	PPARG	3	12966815	A	G	rs115610155	0.0257143	-0.766669	0.230604	0.00114017
Brain_Frontal_Cortex_BA9ege	BB	ADRB2	5	149226837	A	G	rs113679854	0.00857143	-1.09884	0.313874	0.000628906
Brain_Frontal_Cortex_BA9ege	BB	HTR1A	5	64835365	C	T	rs12518636	0.142857	-0.178321	0.0488118	0.000369532
Brain_Frontal_Cortex_BA9ege	BB	ADRA1A	8	26918813	A	G	rs13258346	0.3	-0.298887	0.0715387	5.25e-05
Brain_Frontal_Cortex_BA9ege	BB	ADRA1B	5	159836561	A	C	rs77676256	0.04	-0.399956	0.114435	0.000641707
Brain_Frontal_Cortex_BA9ege	BB	ADRA1D	20	4222572	A	G	rs835874	0.491429	-0.283682	0.0504444	1.03e-07
Brain_Frontal_Cortex_BA9ege	BB	ADRB3	8	38691126	T	C	rs11780723	0.148571	0.407989	0.123894	0.00126543
Brain_Frontal_Cortex_BA9ege	BB	KCNH2	7	150404677	A	G	rs117644257	0.00857143	0.671973	0.167814	0.000102192
Brain_Frontal_Cortex_BA9ege	CCB	CACNA1I	22	39613575	A	C	rs73169382	0.274286	-0.16188	0.042729	0.00022738
Brain_Frontal_Cortex_BA9ege	CCB	CACNA1D	3	53626003	C	T	rs12493744	0.34	0.0964947	0.0333436	0.00443744
Brain_Frontal_Cortex_BA9ege	CCB	CACNA1F	X	48341563	A	G	rs5906648	0.317143	0.136127	0.0381555	0.000499106
Brain_Frontal_Cortex_BA9ege	CCB	CACNA1S	1	200537968	A	G	rs6682828	0.314286	-0.246527	0.0711576	0.000712344
Brain_Frontal_Cortex_BA9ege	CCB	CACNA1A	19	14186486	A	G	rs10424699	0.257143	0.205418	0.0536989	0.000198793
Brain_Frontal_Cortex_BA9ege	CCB	CACNA1B	9	138119688	C	G	rs12001881	0.397143	0.184671	0.0277668	6.64e-10
Brain_Frontal_Cortex_BA9ege	CCB	CACNA1H	16	1853267	T	C	rs62617828	0.0171429	0.90572	0.239511	0.000233241
Brain_Frontal_Cortex_BA9ege	CCB	CACNB2	10	18222067	G	A	rs1779217	0.394286	-0.120026	0.0320833	0.000269998
Brain_Frontal_Cortex_BA9ege	CCB	CACNB3	12	48810022	A	T	rs12369130	0.177143	-0.174196	0.0412052	4.33e-05
Brain_Frontal_Cortex_BA9ege	CCB	CACNB4	2	151441260	T	C	rs115388879	0.0142857	-0.42253	0.136294	0.00235497
Brain_Frontal_Cortex_BA9ege	CCB	CACNG1	17	66853548	T	C	rs74646456	0.0457143	0.662795	0.18211	0.000387892
Brain_Frontal_Cortex_BA9ege	CCB	CACNA2D1	7	82483208	A	G	rs12707501	0.225714	-0.126669	0.0350327	0.000421859
Brain_Frontal_Cortex_BA9ege	CCB	CACNA2D2	3	50501563	C	T	rs556654756	0.0228571	-0.323471	0.110927	0.00415212
Brain_Frontal_Cortex_BA9ege	CCB	CPT1A	11	67962856	T	C	rs308357	0.0171429	-0.591758	0.151291	0.000144739
Brain_Frontal_Cortex_BA9ege	CCB	CPT2	1	53112029	T	C	rs922682	0.0228571	-0.488182	0.137987	0.000553554
Brain_Frontal_Cortex_BA9ege	Thiazides	KCNMA1	10	78492678	G	C	rs1368763	0.0285714	0.395175	0.100165	0.00012759
Brain_Frontal_Cortex_BA9ege	Thiazides	CA13	8	85244451	T	C	rs4740044	0.294286	-0.334574	0.0626304	3.8e-07
Brain_Frontal_Cortex_BA9ege	Thiazides	CA14	1	150257055	A	G	rs17646887	0.0342857	-0.459082	0.125561	0.00036561
Brain_Frontal_Cortex_BA9ege	Thiazides	CA1	8	86029027	T	C	rs7000011	0.0171429	-1.17399	0.379402	0.0023984
Brain_Frontal_Cortex_BA9ege	Thiazides	CA2	8	86072008	T	C	rs35060104	0.0171429	-0.685621	0.203359	0.000975464
Brain_Frontal_Cortex_BA9ege	Thiazides	CA3	8	85557959	T	C	rs359528	0.08	-0.533317	0.155189	0.000783425
Brain_Frontal_Cortex_BA9ege	Thiazides	CA4	17	60172098	A	G	rs345162	0.208571	-0.322001	0.0826762	0.000153981
Brain_Frontal_Cortex_BA9ege	Thiazides	CA5A	16	87897211	G	C	rs71392321	0.253333	0.542796	0.0854766	3.04e-09
Brain_Frontal_Cortex_BA9ege	Thiazides	CA5B	X	15532318	C	T	rs7062130	0.0233918	-0.491695	0.142756	0.000763083
Brain_Frontal_Cortex_BA9ege	Thiazides	CA7	16	66284579	A	G	rs111706305	0.0228571	0.614922	0.156343	0.000133466
Brain_Frontal_Cortex_BA9ege	Thiazides	CA9	9	35682300	C	T	rs138411906	0.0142857	-1.58733	0.355484	1.67e-05
Brain_Frontal_Cortex_BA9ege	Thiazides	SLC12A1	15	48110171	G	A	rs8038571	0.0171429	1.50151	0.181768	1.19e-13
Brain_Frontal_Cortex_BA9ege	Thiazides	FXYD2	11	117838313	A	G	rs516655	0.234286	-0.529569	0.0869169	1.09e-08
Brain_Frontal_Cortex_BA9ege	Thiazides	GABRA1	5	162067846	T	C	rs3219203	0.0514286	0.184466	0.0534799	0.000750332
Brain_Frontal_Cortex_BA9ege	Thiazides	GABRA2	4	46377668	T	C	rs76714498	0.233533	0.190836	0.048885	0.000148894
Brain_Frontal_Cortex_BA9ege	Thiazides	GABRA3	X	151937936	A	G	rs6627500	0.0285714	-0.32949	0.0788354	5.22e-05
Brain_Frontal_Cortex_BA9ege	Thiazides	GABRA4	4	47743386	A	G	rs79040131	0.0114286	0.417746	0.124478	0.00102728
Brain_Frontal_Cortex_BA9ege	Thiazides	GABRA5	15	27502704	A	G	rs34903032	0.06	0.203303	0.0624943	0.00144212
Brain_Frontal_Cortex_BA9ege	Thiazides	GABRA6	5	161276385	T	G	rs144865034	0.00571429	1.98762	0.479381	5.94e-05
Brain_Frontal_Cortex_BA9ege	Thiazides	GABRB1	4	46289797	A	C	rs112284905	0.02	0.574571	0.171475	0.00104539
Brain_Frontal_Cortex_BA9ege	Thiazides	GABRB2	5	160644462	A	G	rs115899235	0.0228571	-0.361393	0.093371	0.000168411
Brain_Frontal_Cortex_BA9ege	Thiazides	GABRB3	15	25945271	T	C	rs77549774	0.08	0.137192	0.0352272	0.00015412
Brain_Frontal_Cortex_BA9ege	Thiazides	GABRD	1	1748076	G	A	rs200393636	0.00285714	1.38163	0.36897	0.000266637
Brain_Frontal_Cortex_BA9ege	Thiazides	GABRE	X	151225646	A	C	rs1987048	0.0257143	-0.38007	0.109451	0.000693204
Brain_Frontal_Cortex_BA9ege	Thiazides	GABRG1	4	45544443	C	T	rs141442587	0.0114286	0.586736	0.165123	0.000524691
Brain_Frontal_Cortex_BA9ege	Thiazides	GABRG2	5	162882967	A	G	rs62399922	0.0228571	-0.36317	0.085265	3.82e-05
Brain_Frontal_Cortex_BA9ege	Thiazides	GABRG3	15	26542795	T	G	rs72700062	0.0114286	0.670361	0.154863	2.9e-05
Brain_Frontal_Cortex_BA9ege	Thiazides	GABRQ	X	153054442	T	G	rs140909358	0.0342857	0.768436	0.180052	3.69e-05
Brain_Frontal_Cortex_BA9ege	Thiazides	ADORA1	1	203986969	A	G	rs2796422	0.0342857	0.713402	0.159534	1.63e-05
Brain_Frontal_Cortex_BA9ege	Thiazides	ADORA2A	22	25304928	A	G	rs4083400	0.0314286	0.657367	0.186829	0.000591809
Brain_Frontal_Cortex_BA9ege	Thiazides	SCNN1A	12	6078472	A	G	rs58140598	0.0114286	1.9075	0.493358	0.000171006
Brain_Frontal_Cortex_BA9ege	Thiazides	SCNN1G	16	23456368	A	G	rs149077604	0.0497076	-0.980028	0.232576	4.57e-05
Brain_Frontal_Cortex_BA9ege	Thiazides	ATP1A1	1	117259650	C	T	rs57304193	0.0485714	0.21765	0.0579226	0.000254354
Brain_Hippocampus	ACEI	ACE	17	63744817	G	A	rs138616606	0.00909091	0.921731	0.269238	0.000836485
Brain_Hippocampus	ARB	PPARG	3	12430520	T	C	rs62243565	0.181818	-0.201495	0.0666845	0.00305035
Brain_Hippocampus	BB	ADRB1	10	113337959	C	G	rs139126844	0.0030303	2.25672	0.46319	3.28e-06
Brain_Hippocampus	BB	ADRB2	5	147854649	T	G	rs7709871	0.145455	-0.349502	0.101046	0.000742467
Brain_Hippocampus	BB	HTR1A	5	63420795	A	G	rs140355769	0.0181818	-0.494867	0.157127	0.00204641
Brain_Hippocampus	BB	ADRA1B	5	159059985	G	A	rs4921121	0.275758	0.243838	0.0605456	9.72e-05
Brain_Hippocampus	BB	ADRA1D	20	4747452	T	C	rs6084854	0.0484848	-0.301292	0.0898942	0.00106305
Brain_Hippocampus	BB	ADRB3	8	37241853	A	G	rs6982779	0.472727	-0.280462	0.0746192	0.000261032
Brain_Hippocampus	BB	KCNH2	7	151779774	G	C	rs6464170	0.263636	0.12116	0.0306132	0.000126103
Brain_Hippocampus	CCB	CACNA1C	12	1618530	C	T	rs7136956	0.215152	0.169844	0.0441335	0.000188613
Brain_Hippocampus	CCB	CACNA1I	22	39081118	C	T	rs5757465	0.39697	0.103328	0.030955	0.00111208
Brain_Hippocampus	CCB	CACNA1D	3	53166857	A	G	rs35593073	0.0242424	0.369697	0.109277	0.000957451
Brain_Hippocampus	CCB	CACNA1F	X	48360833	C	T	rs143469379	0.0757576	-0.328684	0.0950453	0.000744084
Brain_Hippocampus	CCB	CACNA1S	1	201396035	A	G	rs58537077	0.0393939	0.920833	0.239597	0.000192193
Brain_Hippocampus	CCB	CACNA1A	19	14125278	T	C	rs118070774	0.00909091	-0.882626	0.2365	0.000287041
Brain_Hippocampus	CCB	CACNA1B	9	136934944	A	G	rs117643195	0.0121212	0.418533	0.102621	8.02e-05
Brain_Hippocampus	CCB	CACNA1G	17	50557203	G	T	rs8077755	0.251515	0.317144	0.0634919	1.93e-06
Brain_Hippocampus	CCB	CACNA1H	16	1112993	G	A	rs57963258	0.0666667	-0.302606	0.0636914	5.46e-06
Brain_Hippocampus	CCB	CACNB1	17	39121912	G	C	rs34106149	0.0969697	0.14324	0.0401924	0.000518316
Brain_Hippocampus	CCB	CACNB2	10	18741332	A	G	rs118155790	0.0333333	0.314989	0.0845295	0.0002929
Brain_Hippocampus	CCB	CACNB3	12	48818130	T	C	rs34014405	0.218182	-0.121526	0.0299294	8.58e-05
Brain_Hippocampus	CCB	CACNB4	2	151147767	G	C	rs527601921	0.0121212	0.519827	0.151735	0.000829739
Brain_Hippocampus	CCB	CACNG1	17	68022916	C	T	rs7405619	0.0121212	1.41661	0.309349	1.11e-05
Brain_Hippocampus	CCB	CACNA2D1	7	82437335	C	T	rs7793151	0.342424	-0.138148	0.0346532	0.00011327
Brain_Hippocampus	CCB	CACNA2D2	3	50311659	T	C	rs868959341	0.00699301	0.80762	0.248553	0.00148641
Brain_Hippocampus	CCB	CPT1A	11	69125643	T	C	rs1840224	0.0484848	-0.429352	0.1099	0.000152296
Brain_Hippocampus	CCB	CPT2	1	52386057	A	G	rs78572338	0.360606	0.160746	0.0461697	0.000687178
Brain_Hippocampus	Thiazides	KCNMA1	10	77390138	T	C	rs10824536	0.0666667	0.166571	0.0513487	0.00151246
Brain_Hippocampus	Thiazides	SLC12A3	16	57602174	T	C	rs78237759	0.0121212	-1.34507	0.323833	6.02e-05
Brain_Hippocampus	Thiazides	CA13	8	85027544	G	A	rs36157022	0.0484848	0.804791	0.195159	6.75e-05
Brain_Hippocampus	Thiazides	CA14	1	150261691	G	C	rs138736736	0.00909091	-0.538753	0.151002	0.000511206
Brain_Hippocampus	Thiazides	CA1	8	86043919	A	G	rs7008500	0.00909091	1.96457	0.590359	0.00115028
Brain_Hippocampus	Thiazides	CA2	8	85513580	T	C	rs11782151	0.121212	-0.237218	0.0744576	0.00182227
Brain_Hippocampus	Thiazides	CA3	8	84831967	G	T	rs78638062	0.00606061	2.95392	0.748648	0.000131898
Brain_Hippocampus	Thiazides	CA4	17	60262519	A	G	rs237957	0.30303	-0.201459	0.0590852	0.000876263
Brain_Hippocampus	Thiazides	CA5A	16	87900164	C	T	rs6540098	0.342424	0.413574	0.0700719	3.16e-08
Brain_Hippocampus	Thiazides	CA5B	X	15250376	T	C	rs55969024	0.0242424	-0.715689	0.177197	9.31e-05
Brain_Hippocampus	Thiazides	CA7	16	66352808	A	G	rs7198762	0.278788	0.140085	0.0388236	0.000444276
Brain_Hippocampus	Thiazides	CA9	9	35926941	A	G	rs10972626	0.115152	-0.500175	0.159615	0.00215154
Brain_Hippocampus	Thiazides	FXYD2	11	118343552	A	G	rs2071381	0.366667	0.314612	0.0868464	0.000422531
Brain_Hippocampus	Thiazides	GABRA1	5	160903522	C	A	rs7733879	0.00909091	-0.602058	0.16171	0.000296364
Brain_Hippocampus	Thiazides	GABRA3	X	151545830	A	G	rs139257957	0.0484848	-0.204559	0.0479969	3.96e-05
Brain_Hippocampus	Thiazides	GABRA4	4	47449506	G	A	rs184469941	0.0121212	0.375373	0.10496	0.000496421
Brain_Hippocampus	Thiazides	GABRA5	15	27633328	T	C	rs61622379	0.166667	0.150819	0.0363689	6.17e-05
Brain_Hippocampus	Thiazides	GABRA6	5	160825238	C	T	rs111783146	0.0181818	-0.869484	0.255943	0.000913576
Brain_Hippocampus	Thiazides	GABRB1	4	47958872	C	T	rs78169581	0.0151515	0.960084	0.282341	0.000903659
Brain_Hippocampus	Thiazides	GABRB2	5	160903522	C	A	rs7733879	0.00909091	-0.70847	0.154962	1.15e-05
Brain_Hippocampus	Thiazides	GABRB3	15	26819234	T	A	rs182196702	0.0545455	-0.137735	0.0406051	0.000929373
Brain_Hippocampus	Thiazides	GABRE	X	151066517	T	C	rs184569499	0.0121212	-0.850053	0.222607	0.000210199
Brain_Hippocampus	Thiazides	GABRG1	4	46572168	T	C	rs140773965	0.0424242	-0.354466	0.0997356	0.000536174
Brain_Hippocampus	Thiazides	GABRG2	5	162456767	A	T	rs57622312	0.0212121	0.355393	0.0720881	2.56e-06
Brain_Hippocampus	Thiazides	GABRG3	15	27480934	G	A	rs56174531	0.106061	-0.223949	0.0682533	0.00134019
Brain_Hippocampus	Thiazides	GABRQ	X	151658176	C	G	rs5970087	0.0181818	-0.537378	0.164445	0.00139954
Brain_Hippocampus	Thiazides	SLC12A2	5	127598477	G	A	rs7715074	0.0181818	0.547185	0.13004	4.88e-05
Brain_Hippocampus	Thiazides	ADORA1	1	202159051	C	T	rs10920345	0.142424	0.297207	0.0762872	0.000158512
Brain_Hippocampus	Thiazides	ADORA2A	22	25352498	T	C	rs147839453	0.00909091	-1.0798	0.301586	0.000489464
Brain_Hippocampus	Thiazides	SCNN1A	12	6479715	A	G	rs138835278	0.0121212	-1.74023	0.456621	0.000216002
Brain_Hippocampus	Thiazides	SCNN1G	16	23700604	G	C	rs26764	0.30303	-0.26917	0.0675887	0.000115017
Brain_Hippocampus	Thiazides	ATP1A1	1	116709844	C	T	rs699723	0.187879	-0.134652	0.0364409	0.000327373
Brain_Hypothalamus	ACEI	ACE	17	63890425	A	G	rs141016730	0.0205882	0.752869	0.208796	0.000442291
Brain_Hypothalamus	ARB	AGTR1	3	149238099	A	G	rs34021961	0.0176471	-1.2793	0.267366	4.57e-06
Brain_Hypothalamus	ARB	PPARG	3	13148419	A	G	rs530425	0.185294	0.437177	0.105741	6.34e-05
Brain_Hypothalamus	BB	ADRB1	10	113389564	T	C	rs12763961	0.129412	-0.276766	0.0792917	0.000658984
Brain_Hypothalamus	BB	ADRB2	5	147879814	T	G	rs183315119	0.0235294	-0.723124	0.203332	0.000525275
Brain_Hypothalamus	BB	HTR1A	5	63258050	T	C	rs189413	0.0235294	-0.587395	0.216236	0.00749691
Brain_Hypothalamus	BB	ADRA1A	8	26282307	A	C	rs4545109	0.176471	-0.318027	0.083567	0.000216828
Brain_Hypothalamus	BB	ADRA1D	20	5241917	T	C	rs11696132	0.126471	-0.476442	0.114524	5.74e-05
Brain_Hypothalamus	BB	ADRB3	8	38605251	A	G	rs111853405	0.0176471	1.2899	0.347744	0.000306715
Brain_Hypothalamus	BB	KCNH2	7	151692660	C	T	rs144919602	0.00294118	-1.96167	0.452638	2.91e-05
Brain_Hypothalamus	CCB	CACNA1C	12	2246408	C	T	rs57587598	0.00588235	1.07082	0.302853	0.000564059
Brain_Hypothalamus	CCB	CACNA1I	22	40345296	G	A	rs113206725	0.0117647	0.98179	0.230259	3.83e-05
Brain_Hypothalamus	CCB	CACNA1D	3	54213889	T	C	rs9828664	0.0294118	-0.661335	0.163911	9.27e-05
Brain_Hypothalamus	CCB	CACNA1F	X	49190221	G	C	rs3817677	0.452206	-0.231253	0.0731803	0.00196258
Brain_Hypothalamus	CCB	CACNA1S	1	202060323	T	C	rs10920317	0.0323529	0.981953	0.223371	2.27e-05
Brain_Hypothalamus	CCB	CACNA1A	19	14343308	C	G	rs12981387	0.0294118	0.552629	0.153146	0.000438035
Brain_Hypothalamus	CCB	CACNA1B	9	137094302	C	A	rs118009986	0.0147059	0.581926	0.115946	1.67e-06
Brain_Hypothalamus	CCB	CACNA1G	17	49902084	A	C	rs1863503	0.288235	0.124254	0.0382261	0.00146704
Brain_Hypothalamus	CCB	CACNA1H	16	1284935	C	T	rs62012937	0.00632911	-1.68553	0.332233	1.32e-06
Brain_Hypothalamus	CCB	CACNB1	17	38570942	C	T	rs137880637	0.00588235	0.728869	0.199809	0.000381524
Brain_Hypothalamus	CCB	CACNB2	10	17294206	C	T	rs412119	0.402941	0.142265	0.0362849	0.000142097
Brain_Hypothalamus	CCB	CACNB3	12	48825355	G	C	rs11168751	0.197059	-0.19948	0.0363226	2.01e-07
Brain_Hypothalamus	CCB	CACNB4	2	152770082	G	T	rs114778185	0.0176471	0.438428	0.135615	0.00155326
Brain_Hypothalamus	CCB	CACNG1	17	66355493	A	G	rs117488476	0.0294118	0.867095	0.227454	0.000211752
Brain_Hypothalamus	CCB	CACNA2D1	7	82853553	C	T	rs141943247	0.0117647	-0.825165	0.224119	0.000338295
Brain_Hypothalamus	CCB	CACNA2D2	3	50144118	C	T	rs113002596	0.00588235	0.90791	0.241203	0.000252029
Brain_Hypothalamus	CCB	CPT1A	11	68050351	T	C	rs186221140	0.00294118	2.14961	0.580577	0.00031425
Brain_Hypothalamus	CCB	CPT2	1	53539865	A	T	rs4927006	0.491176	-0.202708	0.0617794	0.00132744
Brain_Hypothalamus	Thiazides	KCNMA1	10	78070749	G	A	rs752714	0.0235294	-0.440909	0.127571	0.000740687
Brain_Hypothalamus	Thiazides	SLC12A3	16	57594192	T	A	rs7405378	0.388235	0.350451	0.0975139	0.00046107
Brain_Hypothalamus	Thiazides	CA13	8	85028197	C	T	rs140042188	0.0235294	-0.749387	0.206072	0.00039701
Brain_Hypothalamus	Thiazides	CA14	1	150257055	A	G	rs17646887	0.0264706	-0.455758	0.114823	0.00011864
Brain_Hypothalamus	Thiazides	CA1	8	85362703	T	C	rs72682934	0.0323529	-1.1323	0.28102	9.47e-05
Brain_Hypothalamus	Thiazides	CA3	8	86099904	T	C	rs117222266	0.0647059	-0.46018	0.154855	0.00352946
Brain_Hypothalamus	Thiazides	CA4	17	59706983	C	G	rs113042482	0.0117647	1.14832	0.257045	1.7e-05
Brain_Hypothalamus	Thiazides	CA5A	16	87908818	T	G	rs8048719	0.317647	0.318615	0.0802827	0.000118881
Brain_Hypothalamus	Thiazides	CA5B	X	16357202	T	G	rs146393739	0.0117647	-0.730082	0.218958	0.00111432
Brain_Hypothalamus	Thiazides	CA7	16	67795590	A	G	rs142368024	0.0176471	-0.888607	0.273132	0.00145326
Brain_Hypothalamus	Thiazides	CA9	9	35657066	T	C	rs34080245	0.144118	0.591371	0.150638	0.000139481
Brain_Hypothalamus	Thiazides	SLC12A1	15	48186023	G	T	rs2413886	0.0147059	1.34737	0.212297	3.37e-09
Brain_Hypothalamus	Thiazides	FXYD2	11	118425943	A	G	rs79481471	0.0176471	1.14689	0.324434	0.00056543
Brain_Hypothalamus	Thiazides	GABRA1	5	160953338	G	A	rs1914214	0.05	-0.281476	0.0875568	0.00164683
Brain_Hypothalamus	Thiazides	GABRA2	4	46244408	T	C	rs543351	0.397059	-0.18162	0.0411113	2.08e-05
Brain_Hypothalamus	Thiazides	GABRA3	X	151710070	T	C	rs144821213	0.0117647	0.588623	0.115913	1.29e-06
Brain_Hypothalamus	Thiazides	GABRA4	4	47027931	C	A	rs142368696	0.0323529	-0.457675	0.123333	0.000305033
Brain_Hypothalamus	Thiazides	GABRA5	15	27642201	G	A	rs2086042	0.447059	-0.204995	0.0474638	3.09e-05
Brain_Hypothalamus	Thiazides	GABRA6	5	161501509	T	G	rs72813593	0.0323529	-0.802657	0.241323	0.00114525
Brain_Hypothalamus	Thiazides	GABRB1	4	46085716	C	A	rs17536211	0.176471	-0.245398	0.0699237	0.000617403
Brain_Hypothalamus	Thiazides	GABRB2	5	160963505	G	A	rs17443211	0.0470588	0.310695	0.0849413	0.000368384
Brain_Hypothalamus	Thiazides	GABRB3	15	26227018	A	C	rs191653553	0.0176471	0.342635	0.086728	0.00012714
Brain_Hypothalamus	Thiazides	GABRD	1	1519044	T	C	rs147532057	0.0323529	0.697103	0.189572	0.000343827
Brain_Hypothalamus	Thiazides	GABRE	X	151774845	C	T	rs12687340	0.258824	-0.148301	0.0418091	0.000542416
Brain_Hypothalamus	Thiazides	GABRG1	4	45929744	C	T	rs13130680	0.182353	-0.168838	0.0553659	0.00277831
Brain_Hypothalamus	Thiazides	GABRG2	5	161596082	G	A	rs539214109	0.00882353	0.700396	0.131871	4.58e-07
Brain_Hypothalamus	Thiazides	GABRG3	15	26473336	A	C	rs62189374	0.0235294	0.404368	0.115071	0.00060777
Brain_Hypothalamus	Thiazides	GABRQ	X	151773247	A	G	rs148653611	0.0235294	-0.348745	0.0970639	0.000462536
Brain_Hypothalamus	Thiazides	SLC12A2	5	128988210	A	C	rs51666	0.0235294	-0.361338	0.117822	0.00263266
Brain_Hypothalamus	Thiazides	ADORA1	1	203511262	T	C	rs113037149	0.0117647	0.70539	0.190427	0.000312348
Brain_Hypothalamus	Thiazides	SCNN1A	12	7326108	A	G	rs112463842	0.105882	-0.433593	0.134467	0.00159575
Brain_Hypothalamus	Thiazides	SCNN1G	16	23987291	A	G	rs184470612	0.00882353	-1.64662	0.517805	0.00184152
Brain_Hypothalamus	Thiazides	ATP1A1	1	116170020	A	G	rs76228471	0.0323529	-0.480197	0.125681	0.000205234
Brain_Nucleus_accumbens_basal_g	ACEI	ACE	17	63918814	G	T	rs6172	0.0247525	0.377309	0.0970407	0.000147086
Brain_Nucleus_accumbens_basal_g	ARB	PPARG	3	12444750	G	A	rs6778400	0.0866337	0.555548	0.146815	0.000216883
Brain_Nucleus_accumbens_basal_g	BB	ADRB1	10	113340311	G	T	rs899563	0.019802	-0.717358	0.215322	0.00106978
Brain_Nucleus_accumbens_basal_g	BB	ADRB2	5	148263233	T	C	rs78814823	0.019802	0.960598	0.28723	0.00102473
Brain_Nucleus_accumbens_basal_g	BB	HTR1A	5	64716424	G	T	rs74641690	0.0668317	-0.388234	0.111673	0.000652132
Brain_Nucleus_accumbens_basal_g	BB	ADRA1A	8	27019787	A	G	rs116443141	0.0148515	-1.20637	0.238073	1.09e-06
Brain_Nucleus_accumbens_basal_g	BB	ADRA1D	20	4149943	G	A	rs73893380	0.029703	-0.733781	0.193858	0.00021596
Brain_Nucleus_accumbens_basal_g	BB	KCNH2	7	150986541	T	G	rs12703107	0.282178	0.129788	0.0363434	0.000468122
Brain_Nucleus_accumbens_basal_g	CCB	CACNA1C	12	2203645	A	G	rs74869122	0.00990099	0.663525	0.159439	5.12e-05
Brain_Nucleus_accumbens_basal_g	CCB	CACNA1I	22	39696629	G	A	rs8136836	0.445545	-0.145383	0.0378887	0.000178091
Brain_Nucleus_accumbens_basal_g	CCB	CACNA1D	3	53715713	G	C	rs2359204	0.24505	0.109442	0.0301432	0.000378711
Brain_Nucleus_accumbens_basal_g	CCB	CACNA1F	X	48569073	A	G	rs60977095	0.0346535	0.387233	0.134941	0.00465775
Brain_Nucleus_accumbens_basal_g	CCB	CACNA1S	1	200508757	A	G	rs80108394	0.0272277	0.981969	0.216661	1.13e-05
Brain_Nucleus_accumbens_basal_g	CCB	CACNA1A	19	14194231	T	C	rs138653199	0.00742574	0.870493	0.177624	2.3e-06
Brain_Nucleus_accumbens_basal_g	CCB	CACNA1B	9	138139625	T	C	rs9695598	0.386139	0.157752	0.0307397	8.12e-07
Brain_Nucleus_accumbens_basal_g	CCB	CACNA1G	17	50331372	T	C	rs62060138	0.0371287	-0.476336	0.149346	0.00171134
Brain_Nucleus_accumbens_basal_g	CCB	CACNA1H	16	286421	A	G	rs45519635	0.00990099	0.67414	0.165367	7.14e-05
Brain_Nucleus_accumbens_basal_g	CCB	CACNB1	17	40117457	T	C	rs35737523	0.24505	-0.113707	0.0323115	0.000562273
Brain_Nucleus_accumbens_basal_g	CCB	CACNB2	10	18126830	G	C	rs11012762	0.114428	0.29654	0.0514643	4.08e-08
Brain_Nucleus_accumbens_basal_g	CCB	CACNB3	12	48818130	T	C	rs34014405	0.200495	-0.430322	0.0451831	2.36e-17
Brain_Nucleus_accumbens_basal_g	CCB	CACNB4	2	151909518	T	G	rs144544027	0.0148515	-0.444094	0.113898	0.000141172
Brain_Nucleus_accumbens_basal_g	CCB	CACNG1	17	67084735	A	C	rs9900094	0.314356	0.252049	0.0607039	5.31e-05
Brain_Nucleus_accumbens_basal_g	CCB	CACNA2D1	7	83142169	C	G	rs76701353	0.00247525	2.3682	0.408577	3.45e-08
Brain_Nucleus_accumbens_basal_g	CCB	CACNA2D2	3	51437431	C	T	rs17547726	0.0222772	0.364102	0.105046	0.000676094
Brain_Nucleus_accumbens_basal_g	CCB	CPT1A	11	68852193	A	G	rs76038031	0.0173267	0.431891	0.135644	0.00174216
Brain_Nucleus_accumbens_basal_g	CCB	CPT2	1	53227418	T	G	rs6670999	0.240099	0.199785	0.0538025	0.000281058
Brain_Nucleus_accumbens_basal_g	Thiazides	KCNMA1	10	77616902	G	C	rs2619625	0.480198	-0.151993	0.0267801	6.23e-08
Brain_Nucleus_accumbens_basal_g	Thiazides	CA13	8	84732524	G	C	rs28626444	0.0148515	1.09735	0.310349	0.00053019
Brain_Nucleus_accumbens_basal_g	Thiazides	CA14	1	150257055	A	G	rs17646887	0.029703	-0.639424	0.139928	9.64e-06
Brain_Nucleus_accumbens_basal_g	Thiazides	CA1	8	85395113	T	C	rs74701829	0.0173267	-1.249	0.322927	0.000158804
Brain_Nucleus_accumbens_basal_g	Thiazides	CA2	8	85834399	A	T	rs4378008	0.0569307	-0.311049	0.0990428	0.00200484
Brain_Nucleus_accumbens_basal_g	Thiazides	CA3	8	86064581	T	C	rs35315725	0.0222772	1.01967	0.227817	1.43e-05
Brain_Nucleus_accumbens_basal_g	Thiazides	CA4	17	60262519	A	G	rs237957	0.289604	-0.269023	0.0578602	6.86e-06
Brain_Nucleus_accumbens_basal_g	Thiazides	CA5A	16	87899451	T	C	rs12921873	0.190594	0.53825	0.0838099	1.43e-09
Brain_Nucleus_accumbens_basal_g	Thiazides	CA5B	X	16000743	C	T	rs12687320	0.373762	-0.149908	0.0451375	0.00110784
Brain_Nucleus_accumbens_basal_g	Thiazides	CA7	16	66976711	T	C	rs71649631	0.0544554	0.370153	0.0934952	0.000112422
Brain_Nucleus_accumbens_basal_g	Thiazides	CA9	9	36321680	G	A	rs35196613	0.133663	-0.502683	0.138578	0.000383176
Brain_Nucleus_accumbens_basal_g	Thiazides	FXYD2	11	117839403	A	C	rs562089	0.226562	-0.513388	0.101197	1.06e-06
Brain_Nucleus_accumbens_basal_g	Thiazides	GABRA1	5	161666315	T	C	rs973366	0.039604	0.610369	0.112321	1.99e-07
Brain_Nucleus_accumbens_basal_g	Thiazides	GABRA2	4	46297753	A	G	rs73244127	0.155941	0.260777	0.0504501	6.85e-07
Brain_Nucleus_accumbens_basal_g	Thiazides	GABRA3	X	151469510	A	C	rs62609059	0.00742574	0.863235	0.167052	6.9e-07
Brain_Nucleus_accumbens_basal_g	Thiazides	GABRA4	4	46314374	C	T	rs77166883	0.0123762	0.504559	0.141972	0.000497484
Brain_Nucleus_accumbens_basal_g	Thiazides	GABRB1	4	47001344	A	G	rs191758928	0.0123762	1.18608	0.267137	1.66e-05
Brain_Nucleus_accumbens_basal_g	Thiazides	GABRB2	5	162528573	T	G	rs7356698	0.148515	0.210728	0.0423959	1.69e-06
Brain_Nucleus_accumbens_basal_g	Thiazides	GABRB3	15	25951284	C	T	rs4906813	0.418317	0.0722508	0.021985	0.00124431
Brain_Nucleus_accumbens_basal_g	Thiazides	GABRD	1	2239654	C	T	rs146302900	0.0123762	0.451681	0.111841	8.28e-05
Brain_Nucleus_accumbens_basal_g	Thiazides	GABRE	X	152288783	A	T	rs5969885	0.141089	-0.236617	0.0575979	6.32e-05
Brain_Nucleus_accumbens_basal_g	Thiazides	GABRG1	4	45508961	G	A	rs115020184	0.00990099	-0.683143	0.190681	0.000449472
Brain_Nucleus_accumbens_basal_g	Thiazides	GABRG3	15	27251336	T	C	rs28616093	0.388614	0.128227	0.0317611	8.33e-05
Brain_Nucleus_accumbens_basal_g	Thiazides	GABRQ	X	152867908	C	G	rs2071256	0.40099	0.140281	0.0394309	0.000491043
Brain_Nucleus_accumbens_basal_g	Thiazides	ADORA1	1	203177458	G	A	rs2364572	0.0371287	-0.41396	0.115405	0.000442558
Brain_Nucleus_accumbens_basal_g	Thiazides	ADORA2A	22	24986911	T	C	rs9620478	0.0222772	0.373924	0.0957358	0.00013762
Brain_Nucleus_accumbens_basal_g	Thiazides	SCNN1A	12	6322973	T	C	rs4764580	0.366337	0.335669	0.0899157	0.000261426
Brain_Nucleus_accumbens_basal_g	Thiazides	ATP1A1	1	116867578	T	A	rs12735507	0.0247525	0.268372	0.0718437	0.000259185
Brain_Putamen_basal_ganglia	ACEI	ACE	17	62741358	C	A	rs73992044	0.0147059	-0.625834	0.182486	0.000810734
Brain_Putamen_basal_ganglia	ARB	AGTR1	3	148690321	G	A	rs13095933	0.391176	-0.444141	0.103707	3.56e-05
Brain_Putamen_basal_ganglia	ARB	PPARG	3	12840975	A	G	rs62240719	0.0323529	0.676287	0.187355	0.0004363
Brain_Putamen_basal_ganglia	BB	ADRB1	10	113337959	C	G	rs139126844	0.00294118	2.14809	0.606854	0.000556435
Brain_Putamen_basal_ganglia	BB	ADRB2	5	147856736	C	T	rs4705209	0.276471	-0.393895	0.0913324	3.16e-05
Brain_Putamen_basal_ganglia	BB	HTR1A	5	63843527	T	C	rs113918337	0.00588235	1.53319	0.385946	0.000117165
Brain_Putamen_basal_ganglia	BB	ADRA1A	8	27354042	G	T	rs12677872	0.0176471	-0.7187	0.194719	0.000327483
Brain_Putamen_basal_ganglia	BB	ADRA1B	5	159890409	T	C	rs6556460	0.247059	-0.361937	0.0930464	0.000159314
Brain_Putamen_basal_ganglia	BB	ADRA1D	20	3798057	A	G	rs11569984	0.0176471	-0.691173	0.183956	0.000258286
Brain_Putamen_basal_ganglia	BB	KCNH2	7	151523064	G	A	rs79568744	0.0117647	-0.435544	0.119096	0.000369252
Brain_Putamen_basal_ganglia	CCB	CACNA1C	12	2137854	C	A	rs35766483	0.111765	-0.235911	0.0512986	9.95e-06
Brain_Putamen_basal_ganglia	CCB	CACNA1I	22	39593132	G	C	rs132583	0.0911765	0.287438	0.0715089	9.82e-05
Brain_Putamen_basal_ganglia	CCB	CACNA1D	3	54126949	C	G	rs75993432	0.0294118	0.394669	0.104236	0.000232586
Brain_Putamen_basal_ganglia	CCB	CACNA1F	X	50144807	A	G	rs111366029	0.0352941	0.427527	0.11472	0.000288264
Brain_Putamen_basal_ganglia	CCB	CACNA1S	1	201068084	A	G	rs76390707	0.0470588	0.659742	0.19663	0.00103972
Brain_Putamen_basal_ganglia	CCB	CACNA1A	19	14198529	T	C	rs1807451	0.452941	-0.180295	0.0491924	0.000358939
Brain_Putamen_basal_ganglia	CCB	CACNA1B	9	138174508	C	T	rs1840733	0.358824	0.163182	0.0263382	7.1e-09
Brain_Putamen_basal_ganglia	CCB	CACNA1G	17	51424034	A	G	rs79642120	0.0735294	-0.550752	0.128126	3.34e-05
Brain_Putamen_basal_ganglia	CCB	CACNA1H	16	1202369	T	C	rs61734410	0.297059	-0.126832	0.0324228	0.000146884
Brain_Putamen_basal_ganglia	CCB	CACNB1	17	38898827	A	G	rs146656928	0.0264706	-0.293959	0.0835487	0.000598796
Brain_Putamen_basal_ganglia	CCB	CACNB2	10	18086611	C	G	rs11599858	0.252941	-0.203999	0.0443947	1.01e-05
Brain_Putamen_basal_ganglia	CCB	CACNB3	12	48818130	T	C	rs34014405	0.2	-0.432535	0.0423429	2.41e-18
Brain_Putamen_basal_ganglia	CCB	CACNB4	2	152547668	A	C	rs934751	0.0764706	-0.215479	0.0524071	6.92e-05
Brain_Putamen_basal_ganglia	CCB	CACNG1	17	67052736	A	G	rs79321384	0.0411765	-0.720748	0.164187	2.33e-05
Brain_Putamen_basal_ganglia	CCB	CACNA2D1	7	81494547	G	A	rs78422713	0.147059	-0.153274	0.0383691	0.000107819
Brain_Putamen_basal_ganglia	CCB	CACNA2D2	3	49557307	T	C	rs72936009	0.0117647	0.595739	0.223917	0.00878455
Brain_Putamen_basal_ganglia	CCB	CPT1A	11	69539114	T	G	rs183782062	0.00588235	0.934163	0.254584	0.000353554
Brain_Putamen_basal_ganglia	CCB	CPT2	1	52218571	T	C	rs75734910	0.0117647	0.499042	0.152251	0.00134227
Brain_Putamen_basal_ganglia	Thiazides	KCNMA1	10	77618182	C	T	rs2673488	0.494118	-0.221773	0.0284414	1.8e-12
Brain_Putamen_basal_ganglia	Thiazides	CA13	8	85342110	C	T	rs17814594	0.147059	-0.460525	0.103825	1.94e-05
Brain_Putamen_basal_ganglia	Thiazides	CA14	1	149663613	T	C	rs1187724429	0.0235294	-0.389213	0.108552	0.000474683
Brain_Putamen_basal_ganglia	Thiazides	CA1	8	86205771	T	A	rs12155685	0.138235	0.558347	0.13862	9.52e-05
Brain_Putamen_basal_ganglia	Thiazides	CA2	8	84480996	C	T	rs28580195	0.00588235	0.993281	0.290652	0.000844394
Brain_Putamen_basal_ganglia	Thiazides	CA3	8	85144797	A	G	rs184726485	0.0352941	0.90655	0.261807	0.000724539
Brain_Putamen_basal_ganglia	Thiazides	CA4	17	59404474	T	A	rs117747572	0.0264706	-0.529166	0.135619	0.000152407
Brain_Putamen_basal_ganglia	Thiazides	CA5A	16	87900164	C	T	rs6540098	0.302941	0.623127	0.0662453	2.4e-16
Brain_Putamen_basal_ganglia	Thiazides	CA5B	X	16159740	G	C	rs140361707	0.0205882	0.504553	0.161052	0.00213943
Brain_Putamen_basal_ganglia	Thiazides	CA7	16	66335478	T	G	rs72786427	0.0147059	0.630211	0.177908	0.000551389
Brain_Putamen_basal_ganglia	Thiazides	CA9	9	36296786	T	A	rs12555217	0.0411765	0.858556	0.275947	0.00229012
Brain_Putamen_basal_ganglia	Thiazides	FXYD2	11	117839039	T	C	rs564989	0.302941	-0.498075	0.114206	2.61e-05
Brain_Putamen_basal_ganglia	Thiazides	GABRA1	5	162593809	C	T	rs77584679	0.0411765	0.369608	0.0845531	2.51e-05
Brain_Putamen_basal_ganglia	Thiazides	GABRA2	4	46193162	T	G	rs73241890	0.0941176	0.299116	0.0777306	0.000185726
Brain_Putamen_basal_ganglia	Thiazides	GABRA3	X	152450250	A	C	rs183712398	0.0294118	0.539288	0.118929	1.3e-05
Brain_Putamen_basal_ganglia	Thiazides	GABRA4	4	46937634	A	C	rs189857459	0.00588235	0.737825	0.203668	0.00041682
Brain_Putamen_basal_ganglia	Thiazides	GABRA5	15	27477924	T	C	rs4778145	0.238235	0.103101	0.0265978	0.000167463
Brain_Putamen_basal_ganglia	Thiazides	GABRA6	5	161216747	C	T	rs114820778	0.00294118	2.49607	0.687222	0.00040323
Brain_Putamen_basal_ganglia	Thiazides	GABRB1	4	47272457	G	A	rs140437539	0.0323529	0.729733	0.178577	7.62e-05
Brain_Putamen_basal_ganglia	Thiazides	GABRB2	5	160974990	G	A	rs115196520	0.00294118	-0.85286	0.219489	0.00016179
Brain_Putamen_basal_ganglia	Thiazides	GABRB3	15	26417568	T	C	rs150818190	0.0117647	-0.262797	0.0804651	0.00139495
Brain_Putamen_basal_ganglia	Thiazides	GABRE	X	152638586	A	G	rs143549031	0.0264706	-0.607757	0.136133	1.72e-05
Brain_Putamen_basal_ganglia	Thiazides	GABRG1	4	47070791	A	C	rs77574939	0.00294118	1.81164	0.293008	7.55e-09
Brain_Putamen_basal_ganglia	Thiazides	GABRG2	5	162626744	A	G	rs188156007	0.0147059	0.331359	0.0933289	0.00053616
Brain_Putamen_basal_ganglia	Thiazides	GABRQ	X	152542573	T	C	rs5925179	0.00294118	-2.91522	0.763262	0.000206236
Brain_Putamen_basal_ganglia	Thiazides	SLC12A2	5	128943654	A	G	rs150945047	0.0264706	0.365948	0.105306	0.000694536
Brain_Putamen_basal_ganglia	Thiazides	ADORA1	1	203576035	A	G	rs2051117	0.320588	0.177363	0.0491178	0.000434286
Brain_Putamen_basal_ganglia	Thiazides	ADORA2A	22	24751849	T	C	rs5751971	0.0617647	-0.286343	0.0781476	0.000360182
Brain_Putamen_basal_ganglia	Thiazides	SCNN1A	12	7054806	T	A	rs61917880	0.214706	0.474533	0.1073	2.04e-05
Brain_Putamen_basal_ganglia	Thiazides	ATP1A1	1	115525477	C	T	rs34170092	0.179412	0.102818	0.0285106	0.000441449
Brain_Spinal_cord_cervical_c-1	ACEI	ACE	17	62499184	T	C	rs145495890	0.0515873	0.726154	0.187129	0.000185984
Brain_Spinal_cord_cervical_c-1	ARB	AGTR1	3	148562233	C	A	rs6764689	0.27381	0.441833	0.131005	0.00105648
Brain_Spinal_cord_cervical_c-1	ARB	PPARG	3	12686959	T	C	rs116527582	0.0357143	-0.694609	0.169551	8.47e-05
Brain_Spinal_cord_cervical_c-1	BB	ADRB1	10	113044833	T	C	rs114140435	0.0119048	-1.93432	0.436122	2.35e-05
Brain_Spinal_cord_cervical_c-1	BB	ADRB2	5	148860048	A	C	rs55645918	0.0119048	0.930014	0.281333	0.00131215
Brain_Spinal_cord_cervical_c-1	BB	HTR1A	5	63685736	A	C	rs72764387	0.0198413	0.866231	0.238581	0.000445783
Brain_Spinal_cord_cervical_c-1	BB	ADRA1A	8	27120975	A	G	rs12677932	0.015873	-1.08323	0.328186	0.00133375
Brain_Spinal_cord_cervical_c-1	BB	ADRA1B	5	160492159	A	C	rs5010836	0.373016	-0.290867	0.0823983	0.000627444
Brain_Spinal_cord_cervical_c-1	BB	ADRA1D	20	3342737	A	G	rs6084341	0.0238095	-0.9979	0.251934	0.000139229
Brain_Spinal_cord_cervical_c-1	BB	KCNH2	7	151016548	C	G	rs3800787	0.337302	0.158317	0.0505883	0.00228922
Brain_Spinal_cord_cervical_c-1	CCB	CACNA1C	12	2482713	T	C	rs61477807	0.115079	0.445491	0.110697	0.000110504
Brain_Spinal_cord_cervical_c-1	CCB	CACNA1I	22	38953317	T	C	rs79259253	0.031746	-0.578844	0.165121	0.000681038
Brain_Spinal_cord_cervical_c-1	CCB	CACNA1D	3	52431170	A	G	rs661777	0.0674603	-0.474373	0.129519	0.000399634
Brain_Spinal_cord_cervical_c-1	CCB	CACNA1F	X	49228030	C	T	rs6609854	0.269841	-0.377627	0.0664531	1.29e-07
Brain_Spinal_cord_cervical_c-1	CCB	CACNA1S	1	202027794	A	G	rs7417480	0.0396825	-0.826964	0.263268	0.00220805
Brain_Spinal_cord_cervical_c-1	CCB	CACNA1G	17	50412104	G	C	rs143657856	0.0277778	-0.591798	0.186936	0.00204503
Brain_Spinal_cord_cervical_c-1	CCB	CACNA1H	16	410976	A	G	rs140561403	0.0238095	0.739814	0.216649	0.000920282
Brain_Spinal_cord_cervical_c-1	CCB	CACNB1	17	40053285	A	G	rs116870368	0.00793651	1.17463	0.295487	0.000132201
Brain_Spinal_cord_cervical_c-1	CCB	CACNB2	10	17429997	G	C	rs57621214	0.218254	-0.332444	0.0814363	8.93e-05
Brain_Spinal_cord_cervical_c-1	CCB	CACNB3	12	48236735	G	A	rs77364868	0.004	1.3776	0.350111	0.000153064
Brain_Spinal_cord_cervical_c-1	CCB	CACNB4	2	152716849	C	G	rs9288134	0.0277778	0.541379	0.174895	0.00254312
Brain_Spinal_cord_cervical_c-1	CCB	CACNG1	17	67723138	A	G	rs78374499	0.0357143	-1.42025	0.382529	0.000335917
Brain_Spinal_cord_cervical_c-1	CCB	CACNA2D1	7	82675299	A	T	rs13222467	0.00396825	-1.85641	0.587908	0.00209751
Brain_Spinal_cord_cervical_c-1	CCB	CACNA2D2	3	49904003	A	G	rs2280406	0.488095	-0.125768	0.0378073	0.00122693
Brain_Spinal_cord_cervical_c-1	CCB	CPT1A	11	67882295	T	A	rs61893244	0.0515873	-0.558332	0.160357	0.000737301
Brain_Spinal_cord_cervical_c-1	CCB	CPT2	1	53806039	C	A	rs1198917873	0.015873	0.887853	0.281284	0.00210554
Brain_Spinal_cord_cervical_c-1	Thiazides	KCNMA1	10	77531079	C	T	rs11818892	0.166667	-0.765402	0.130522	5.73e-08
Brain_Spinal_cord_cervical_c-1	Thiazides	CA13	8	85852729	A	G	rs118057346	0.015873	-1.45273	0.408745	0.000578505
Brain_Spinal_cord_cervical_c-1	Thiazides	CA14	1	150257055	A	G	rs17646887	0.031746	-0.480207	0.125682	0.000229972
Brain_Spinal_cord_cervical_c-1	Thiazides	CA1	8	86041999	C	G	rs11787296	0.468254	0.388851	0.110192	0.00062991
Brain_Spinal_cord_cervical_c-1	Thiazides	CA2	8	85342110	C	T	rs17814594	0.150794	0.392896	0.123458	0.00194124
Brain_Spinal_cord_cervical_c-1	Thiazides	CA3	8	85022696	G	A	rs145978607	0.00793651	-2.97984	0.646432	1.18e-05
Brain_Spinal_cord_cervical_c-1	Thiazides	CA4	17	60151367	T	G	rs78790821	0.0119048	-1.41403	0.420303	0.00108557
Brain_Spinal_cord_cervical_c-1	Thiazides	CA7	16	66153963	T	C	rs72782321	0.0674603	-0.582162	0.168874	0.000826721
Brain_Spinal_cord_cervical_c-1	Thiazides	CA9	9	36096123	C	G	rs144496584	0.0436508	-0.870153	0.248857	0.000701782
Brain_Spinal_cord_cervical_c-1	Thiazides	SLC12A1	15	48922046	A	G	rs7164843	0.285714	-0.294675	0.0833927	0.000619949
Brain_Spinal_cord_cervical_c-1	Thiazides	FXYD2	11	118167982	C	T	rs648389	0.0595238	0.988001	0.267774	0.000363939
Brain_Spinal_cord_cervical_c-1	Thiazides	GABRA1	5	161855486	C	T	rs114315666	0.015873	-1.09166	0.261307	6.27e-05
Brain_Spinal_cord_cervical_c-1	Thiazides	GABRA2	4	47409708	G	C	rs7693953	0.206349	-0.275305	0.0790118	0.000731043
Brain_Spinal_cord_cervical_c-1	Thiazides	GABRA3	X	152905357	C	T	rs5924774	0.22619	-0.15324	0.0460051	0.00120968
Brain_Spinal_cord_cervical_c-1	Thiazides	GABRA4	4	47214922	A	G	rs114109475	0.0119048	-1.11481	0.322932	0.00081363
Brain_Spinal_cord_cervical_c-1	Thiazides	GABRA5	15	26911893	G	A	rs7172131	0.18254	-0.328969	0.0811449	9.91e-05
Brain_Spinal_cord_cervical_c-1	Thiazides	GABRA6	5	161767999	A	C	rs75400101	0.0436508	-0.755693	0.203428	0.000333579
Brain_Spinal_cord_cervical_c-1	Thiazides	GABRB1	4	46831223	T	C	rs112554083	0.015873	-1.16703	0.326744	0.000545097
Brain_Spinal_cord_cervical_c-1	Thiazides	GABRB2	5	161685165	C	T	rs75183961	0.00793651	-1.27248	0.364182	0.000707693
Brain_Spinal_cord_cervical_c-1	Thiazides	GABRB3	15	27551223	A	G	rs77674184	0.0277778	-0.556809	0.136949	9.49e-05
Brain_Spinal_cord_cervical_c-1	Thiazides	GABRD	1	1109951	A	G	rs147606383	0.0277778	-0.959528	0.25057	0.000223103
Brain_Spinal_cord_cervical_c-1	Thiazides	GABRE	X	151023964	C	A	rs4828790	0.328	-0.195655	0.0583895	0.00113411
Brain_Spinal_cord_cervical_c-1	Thiazides	GABRG1	4	47037768	T	C	rs141391611	0.00396825	2.09034	0.484444	3.73e-05
Brain_Spinal_cord_cervical_c-1	Thiazides	GABRG2	5	161792411	T	C	rs116679069	0.0198413	-0.481948	0.126016	0.000227
Brain_Spinal_cord_cervical_c-1	Thiazides	GABRG3	15	27019362	A	G	rs147353525	0.0119048	-0.934366	0.249196	0.000295542
Brain_Spinal_cord_cervical_c-1	Thiazides	GABRP	5	171599154	G	A	rs6898981	0.305556	0.465758	0.123672	0.000278901
Brain_Spinal_cord_cervical_c-1	Thiazides	GABRQ	X	153494480	A	C	rs148102210	0.0198413	0.480425	0.13859	0.000775752
Brain_Spinal_cord_cervical_c-1	Thiazides	SLC12A2	5	127654897	G	A	rs791075	0.178571	-0.335604	0.0749559	1.99e-05
Brain_Spinal_cord_cervical_c-1	Thiazides	ADORA1	1	203233757	G	A	rs1340239	0.0515873	0.490657	0.125958	0.000176329
Brain_Spinal_cord_cervical_c-1	Thiazides	ADORA2A	22	23545823	A	T	rs189833422	0.0198413	0.988849	0.273589	0.0004715
Brain_Spinal_cord_cervical_c-1	Thiazides	SCNN1A	12	5714879	A	T	rs76149849	0.00793651	-2.23663	0.617721	0.000461261
Brain_Spinal_cord_cervical_c-1	Thiazides	SCNN1B	16	23284653	C	T	rs11648589	0.15873	0.566714	0.142537	0.000131874
Brain_Spinal_cord_cervical_c-1	Thiazides	SCNN1G	16	22551495	T	C	rs373940985	0.00793651	-2.52493	0.573154	2.63e-05
Brain_Spinal_cord_cervical_c-1	Thiazides	ATP1A1	1	116212270	C	T	rs12410229	0.031746	-0.939997	0.194469	4.8e-06
Brain_Substantia_nigraegene	ARB	AGTR1	3	149171194	G	C	rs143498436	0.00877193	1.65839	0.384343	4.13e-05
Brain_Substantia_nigraegene	ARB	PPARG	3	13022304	T	C	rs76763697	0.0877193	0.551316	0.138048	0.000133634
Brain_Substantia_nigraegene	BB	ADRB1	10	114927455	G	A	rs7085964	0.425439	-0.224061	0.0698349	0.00185584
Brain_Substantia_nigraegene	BB	ADRB2	5	148156177	A	G	rs72831141	0.0131579	-1.35582	0.441618	0.002837
Brain_Substantia_nigraegene	BB	HTR1A	5	64568674	G	A	rs4700061	0.491228	-0.288687	0.0911404	0.00210696
Brain_Substantia_nigraegene	BB	ADRA1A	8	26734987	A	G	rs1016734	0.236842	0.431612	0.100593	4.52e-05
Brain_Substantia_nigraegene	BB	ADRA1B	5	160241324	C	G	rs2042258	0.140351	-0.501763	0.126139	0.00014139
Brain_Substantia_nigraegene	BB	ADRA1D	20	3753886	G	A	rs184545783	0.0131579	-1.66282	0.504866	0.0014204
Brain_Substantia_nigraegene	BB	KCNH2	7	151397548	T	C	rs62490297	0.0570175	0.409873	0.110857	0.000376291
Brain_Substantia_nigraegene	CCB	CACNA1C	12	2458733	A	G	rs149231460	0.00438596	2.71529	0.561773	5.57e-06
Brain_Substantia_nigraegene	CCB	CACNA1I	22	39929157	T	C	rs137980	0.175439	0.438659	0.0961849	1.62e-05
Brain_Substantia_nigraegene	CCB	CACNA1F	X	48507237	G	C	rs140794127	0.00877193	-1.37759	0.366373	0.00030346
Brain_Substantia_nigraegene	CCB	CACNA1S	1	201060085	C	T	rs7556265	0.0789474	0.746422	0.174495	4.74e-05
Brain_Substantia_nigraegene	CCB	CACNA1A	19	13348708	C	T	rs574581730	0.0131579	1.14596	0.298278	0.000228435
Brain_Substantia_nigraegene	CCB	CACNA1B	9	137401479	A	C	rs148044600	0.00438596	1.01222	0.303411	0.00124062
Brain_Substantia_nigraegene	CCB	CACNA1G	17	50947602	C	T	rs4794193	0.289474	-0.264284	0.0597669	2.76e-05
Brain_Substantia_nigraegene	CCB	CACNA1H	16	1660185	A	G	rs145250994	0.00877193	2.22557	0.361107	2.03e-08
Brain_Substantia_nigraegene	CCB	CACNB1	17	38645584	G	A	rs7224242	0.144737	0.227102	0.0548804	7.93e-05
Brain_Substantia_nigraegene	CCB	CACNB2	10	17918778	T	C	rs938031524	0.00438596	1.4979	0.400009	0.000319982
Brain_Substantia_nigraegene	CCB	CACNB3	12	49357405	C	G	rs12310129	0.127193	-0.208387	0.0597631	0.000761295
Brain_Substantia_nigraegene	CCB	CACNG1	17	67530456	G	C	rs2364390	0.482456	-0.303324	0.0932772	0.00162025
Brain_Substantia_nigraegene	CCB	CACNA2D1	7	83194375	C	A	rs141461901	0.0131579	1.10271	0.282879	0.000187549
Brain_Substantia_nigraegene	CCB	CACNA2D2	3	49578696	A	G	rs113465792	0.00877193	0.914721	0.228037	0.000125468
Brain_Substantia_nigraegene	CCB	CPT1A	11	68022183	A	G	rs145605484	0.00877193	1.42921	0.349119	9.32e-05
Brain_Substantia_nigraegene	CCB	CPT2	1	53764298	A	G	rs140655771	0.0175439	0.873128	0.261074	0.00120844
Brain_Substantia_nigraegene	Thiazides	KCNMA1	10	77613689	T	C	rs1877993	0.5	-0.32667	0.0701937	1.13e-05
Brain_Substantia_nigraegene	Thiazides	CA13	8	85213047	C	G	rs137909210	0.00438596	-1.7147	0.496879	0.000856382
Brain_Substantia_nigraegene	Thiazides	CA14	1	150575462	A	G	rs35392872	0.0482456	-0.706243	0.155153	1.68e-05
Brain_Substantia_nigraegene	Thiazides	CA1	8	84390585	T	C	rs191988439	0.00877193	-2.17506	0.671062	0.00167516
Brain_Substantia_nigraegene	Thiazides	CA2	8	85560527	C	T	rs144816154	0.0263158	-0.741121	0.209654	0.000649553
Brain_Substantia_nigraegene	Thiazides	CA3	8	85852729	A	G	rs118057346	0.0219298	1.58162	0.414544	0.000250636
Brain_Substantia_nigraegene	Thiazides	CA4	17	59383233	G	A	rs62083338	0.0438596	-0.638788	0.208571	0.00290149
Brain_Substantia_nigraegene	Thiazides	CA5A	16	87892952	A	G	rs7193897	0.285088	0.849608	0.110474	1.87e-11
Brain_Substantia_nigraegene	Thiazides	CA5B	X	16174891	T	C	rs151238664	0.0175439	0.552259	0.185538	0.00375422
Brain_Substantia_nigraegene	Thiazides	CA7	16	67128690	G	C	rs112401300	0.00877193	1.50051	0.475999	0.00220772
Brain_Substantia_nigraegene	Thiazides	CA9	9	36139780	A	G	rs10758348	0.342105	0.473354	0.12836	0.000388805
Brain_Substantia_nigraegene	Thiazides	SLC12A1	15	48090740	A	G	rs733220	0.0701754	0.472263	0.126541	0.00033409
Brain_Substantia_nigraegene	Thiazides	GABRA1	5	162470221	C	A	rs12653193	0.425439	0.219089	0.073384	0.00365556
Brain_Substantia_nigraegene	Thiazides	GABRA2	4	46783648	C	A	rs80233147	0.00438596	2.87376	0.622367	1.3e-05
Brain_Substantia_nigraegene	Thiazides	GABRA3	X	152074156	G	A	rs1844898	0.438596	-0.136163	0.0344087	0.000152163
Brain_Substantia_nigraegene	Thiazides	GABRA4	4	47107868	G	A	rs77026558	0.0921053	0.334434	0.0851312	0.000168524
Brain_Substantia_nigraegene	Thiazides	GABRA5	15	27769801	A	C	rs146704333	0.0219298	1.00855	0.246303	9.28e-05
Brain_Substantia_nigraegene	Thiazides	GABRA6	5	162020072	T	A	rs7734153	0.109649	0.748763	0.210949	0.000618959
Brain_Substantia_nigraegene	Thiazides	GABRB1	4	47298367	C	G	rs376895706	0.0175439	1.80907	0.302653	4.61e-08
Brain_Substantia_nigraegene	Thiazides	GABRB3	15	26782021	T	C	rs61996889	0.131579	-0.201227	0.0508682	0.000152918
Brain_Substantia_nigraegene	Thiazides	GABRD	1	1684337	T	C	rs28680811	0.0394737	-1.12039	0.281352	0.000139235
Brain_Substantia_nigraegene	Thiazides	GABRG1	4	47025444	A	G	rs116759298	0.0263158	-0.649859	0.149305	3.58e-05
Brain_Substantia_nigraegene	Thiazides	GABRG2	5	162120704	A	C	rs10072226	0.0263158	0.529146	0.149604	0.000645235
Brain_Substantia_nigraegene	Thiazides	GABRG3	15	26397930	T	C	rs111653753	0.149123	-0.380553	0.0961	0.000150693
Brain_Substantia_nigraegene	Thiazides	GABRQ	X	152995048	T	C	rs62593826	0.0482456	-0.445966	0.143519	0.00253374
Brain_Substantia_nigraegene	Thiazides	SLC12A2	5	128266156	A	G	rs10519982	0.0175439	0.93639	0.233324	0.00012458
Brain_Substantia_nigraegene	Thiazides	ADORA1	1	204088014	G	C	rs17404350	0.157895	0.331471	0.0950056	0.000756085
Brain_Substantia_nigraegene	Thiazides	ADORA2A	22	24702858	G	A	rs118000120	0.00438596	-2.80097	0.649243	4.14e-05
Brain_Substantia_nigraegene	Thiazides	SCNN1A	12	6797662	C	T	rs2857237	0.359649	0.426748	0.13118	0.00161368
Brain_Substantia_nigraegene	Thiazides	ATP1A1	1	115965230	C	T	rs116026551	0.0657895	0.320851	0.0790591	0.000105917
Breast_Mammary_Tissue	ACEI	ACE	17	64045662	T	C	rs196918	0.0151515	0.46126	0.142431	0.00132537
Breast_Mammary_Tissue	ARB	AGTR1	3	148731289	C	T	rs2638355	0.209596	-0.146807	0.0331484	1.3e-05
Breast_Mammary_Tissue	ARB	PPARG	3	11755630	T	C	rs73813043	0.0239899	-0.206288	0.0602182	0.000691732
Breast_Mammary_Tissue	BB	ADRB2	5	148898672	T	G	rs9325126	0.010101	0.419279	0.125573	0.000938394
Breast_Mammary_Tissue	BB	ADRA1A	8	26852054	G	A	rs17056076	0.214646	-0.271626	0.0402695	6.97e-11
Breast_Mammary_Tissue	BB	ADRA1B	5	159816735	A	T	rs10038550	0.107323	0.33129	0.0598202	6.3e-08
Breast_Mammary_Tissue	BB	ADRA1D	20	4230039	A	C	rs6052444	0.20202	0.242381	0.0514792	3.7e-06
Breast_Mammary_Tissue	BB	ADRB3	8	37188322	A	G	rs484465	0.205808	-0.225151	0.0633879	0.000438749
Breast_Mammary_Tissue	CCB	CACNA1C	12	2343453	G	A	rs2283302	0.261364	0.118397	0.0350742	0.000825458
Breast_Mammary_Tissue	CCB	CACNA1I	22	39068557	G	C	rs6001410	0.436869	0.148768	0.0387062	0.000145811
Breast_Mammary_Tissue	CCB	CACNA1D	3	54093511	T	G	rs34461218	0.440657	-0.0836094	0.0261244	0.00150728
Breast_Mammary_Tissue	CCB	CACNA1F	X	49231025	G	A	rs5905724	0.318182	-0.169138	0.0209123	1.21e-14
Breast_Mammary_Tissue	CCB	CACNA1A	19	13199690	A	G	rs10402903	0.385101	-0.171601	0.0442912	0.000129218
Breast_Mammary_Tissue	CCB	CACNA1G	17	49931670	A	G	rs271655	0.0151515	0.546835	0.152769	0.000396583
Breast_Mammary_Tissue	CCB	CACNA1H	16	1273284	C	T	rs4984795	0.304293	-0.130281	0.0344422	0.000184609
Breast_Mammary_Tissue	CCB	CACNB1	17	39051481	A	G	rs11868463	0.188131	0.136504	0.0345506	9.55e-05
Breast_Mammary_Tissue	CCB	CACNB2	10	18499351	G	C	rs11014515	0.0329114	0.302543	0.0975918	0.00210335
Breast_Mammary_Tissue	CCB	CACNB3	12	48815557	C	G	rs150857355	0.0214646	0.766937	0.106524	4.19e-12
Breast_Mammary_Tissue	CCB	CACNB4	2	152363322	C	T	rs4254462	0.130051	0.183217	0.0526511	0.000569969
Breast_Mammary_Tissue	CCB	CACNG1	17	66380607	C	A	rs79757961	0.0176768	0.471757	0.136591	0.000625743
Breast_Mammary_Tissue	CCB	CACNA2D1	7	82926041	G	A	rs62458560	0.0290404	-0.310702	0.082476	0.000195877
Breast_Mammary_Tissue	CCB	CACNA2D2	3	51126011	G	T	rs62260389	0.126263	-0.191337	0.0562685	0.000756412
Breast_Mammary_Tissue	CCB	CPT1A	11	69041871	C	T	rs59324235	0.0227273	0.545865	0.145809	0.000214289
Breast_Mammary_Tissue	CCB	CPT2	1	53585083	C	A	rs77986926	0.0113636	-0.501505	0.108387	5.36e-06
Breast_Mammary_Tissue	Thiazides	KCNMA1	10	77856847	C	T	rs1248696	0.0858586	-0.263237	0.0664308	9.11e-05
Breast_Mammary_Tissue	Thiazides	CA13	8	85129609	A	G	rs2403088	0.304293	-0.0891516	0.0249256	0.00040067
Breast_Mammary_Tissue	Thiazides	CA14	1	151235293	T	C	rs12133668	0.0618687	-0.300221	0.105779	0.00482146
Breast_Mammary_Tissue	Thiazides	CA2	8	85015617	G	A	rs141817459	0.020202	0.591399	0.18593	0.00161005
Breast_Mammary_Tissue	Thiazides	CA3	8	85311372	G	A	rs10091582	0.487374	0.156879	0.047946	0.00118234
Breast_Mammary_Tissue	Thiazides	CA4	17	60895078	A	G	rs187973496	0.0138889	0.369255	0.104104	0.000446786
Breast_Mammary_Tissue	Thiazides	CA5B	X	15577573	G	T	rs4646160	0.010101	0.674558	0.18929	0.000420411
Breast_Mammary_Tissue	Thiazides	CA6	1	9341223	A	G	rs2205669	0.114899	0.216312	0.0709627	0.00249004
Breast_Mammary_Tissue	Thiazides	CA9	9	35542762	T	C	rs112888828	0.0113636	1.11248	0.284192	0.000110313
Breast_Mammary_Tissue	Thiazides	FXYD2	11	117813898	A	G	rs11216555	0.315657	-0.228687	0.0532521	2.31e-05
Breast_Mammary_Tissue	Thiazides	GABRB2	5	162517022	A	G	rs11135218	0.173522	-0.242615	0.0767183	0.00171178
Breast_Mammary_Tissue	Thiazides	GABRB3	15	26629248	C	T	rs12148310	0.328283	0.775047	0.0675263	7.69e-26
Breast_Mammary_Tissue	Thiazides	GABRD	1	2920337	C	T	rs12048204	0.074495	0.443635	0.126567	0.000520219
Breast_Mammary_Tissue	Thiazides	GABRE	X	151623666	T	G	rs5924654	0.484848	0.0518919	0.0174065	0.0030875
Breast_Mammary_Tissue	Thiazides	GABRG1	4	47002081	T	A	rs1512143	0.393939	-0.155568	0.0481345	0.00135513
Breast_Mammary_Tissue	Thiazides	GABRG3	15	26870462	A	G	rs78575803	0.119949	0.203631	0.0545036	0.000220593
Breast_Mammary_Tissue	Thiazides	SLC12A2	5	127400950	G	A	rs75033426	0.0252525	0.452884	0.108121	3.62e-05
Breast_Mammary_Tissue	Thiazides	ADORA1	1	202142651	G	T	rs4950771	0.0681818	-0.18531	0.0599952	0.00218289
Breast_Mammary_Tissue	Thiazides	ADORA2A	22	24698181	G	A	rs146705270	0.030303	0.431229	0.10072	2.44e-05
Breast_Mammary_Tissue	Thiazides	SCNN1B	16	23315026	T	A	rs72774352	0.213384	-0.236492	0.0474523	1.01e-06
Breast_Mammary_Tissue	Thiazides	SCNN1G	16	23199761	A	T	rs187608369	0.0138889	0.504956	0.146306	0.000631226
Breast_Mammary_Tissue	Thiazides	ATP1A1	1	116483534	T	C	rs1176386	0.366162	-0.086421	0.0271662	0.00160769
Cells_Cultured_fibroblasts	ACEI	ACE	17	63476833	A	T	rs4291	0.372671	-0.279042	0.0233787	2.04e-28
Cells_Cultured_fibroblasts	ARB	AGTR1	3	148657314	G	A	rs275713	0.230849	0.543501	0.0362019	5.77e-41
Cells_Cultured_fibroblasts	ARB	PPARG	3	12231183	A	G	rs310752	0.440994	-0.0949474	0.0255471	0.000229772
Cells_Cultured_fibroblasts	BB	ADRA1A	8	27032386	T	A	rs10096064	0.485507	0.527193	0.0380373	3.87e-36
Cells_Cultured_fibroblasts	BB	ADRA1B	5	159786255	G	A	rs13355612	0.0983437	0.417058	0.0576257	2.25e-12
Cells_Cultured_fibroblasts	BB	ADRA1D	20	4290846	A	G	rs151170605	0.047619	0.558531	0.116327	2.21e-06
Cells_Cultured_fibroblasts	BB	KCNH2	7	150780504	G	T	rs6464098	0.329193	-0.256025	0.0577436	1.19e-05
Cells_Cultured_fibroblasts	CCB	CACNA1C	12	2238282	T	C	rs7977433	0.0465838	-0.21131	0.0439513	2.14e-06
Cells_Cultured_fibroblasts	CCB	CACNA1A	19	13619444	C	T	rs575106	0.416149	0.485141	0.0391066	2.94e-30
Cells_Cultured_fibroblasts	CCB	CACNA1G	17	50548567	G	C	rs8076632	0.39234	-0.201382	0.0303227	9.82e-11
Cells_Cultured_fibroblasts	CCB	CACNA1H	16	958315	C	T	rs151155765	0.0113872	-0.715772	0.174352	4.87e-05
Cells_Cultured_fibroblasts	CCB	CACNB1	17	38332636	C	T	rs66542251	0.0186335	0.498502	0.128263	0.000118417
Cells_Cultured_fibroblasts	CCB	CACNB2	10	18156670	T	C	rs11012833	0.15735	-0.177717	0.030916	1.75e-08
Cells_Cultured_fibroblasts	CCB	CACNB3	12	48815557	C	G	rs150857355	0.0186335	0.942739	0.103695	4.14e-18
Cells_Cultured_fibroblasts	CCB	CACNB4	2	151357956	A	G	rs7607803	0.015528	-0.478742	0.130266	0.00026909
Cells_Cultured_fibroblasts	CCB	CACNA2D1	7	82288136	A	G	rs2368017	0.355072	0.23201	0.0392531	7.14e-09
Cells_Cultured_fibroblasts	CCB	CACNA2D2	3	50356245	A	G	rs77217288	0.0890269	-0.584042	0.07188	5.23e-15
Cells_Cultured_fibroblasts	CCB	CPT1A	11	68754009	C	T	rs3922501	0.375776	0.239337	0.0317231	2.92e-13
Cells_Cultured_fibroblasts	CCB	CPT2	1	53687962	T	C	rs2950245	0.0652174	-0.185739	0.0484819	0.000147401
Cells_Cultured_fibroblasts	Thiazides	KCNMA1	10	77322190	T	C	rs6480859	0.296066	-0.374538	0.0339788	6.09e-25
Cells_Cultured_fibroblasts	Thiazides	CA13	8	85236182	C	T	rs7827175	0.371636	0.265153	0.0383237	1.74e-11
Cells_Cultured_fibroblasts	Thiazides	CA14	1	150162537	A	G	rs973374	0.249482	0.264153	0.065973	7.39e-05
Cells_Cultured_fibroblasts	Thiazides	CA2	8	85144797	A	G	rs184726485	0.0320911	-0.544414	0.140392	0.000122596
Cells_Cultured_fibroblasts	Thiazides	CA3	8	85467771	G	T	rs10106305	0.0351967	0.504205	0.13852	0.000307286
Cells_Cultured_fibroblasts	Thiazides	CA5B	X	15654035	C	A	rs5934257	0.437888	-0.140915	0.0192719	1.38e-12
Cells_Cultured_fibroblasts	Thiazides	CA9	9	35673894	A	G	rs2071675	0.0496894	-0.27018	0.0562659	2.2e-06
Cells_Cultured_fibroblasts	Thiazides	GABRA5	15	26839967	A	G	rs10438463	0.23913	0.244641	0.0480553	5.43e-07
Cells_Cultured_fibroblasts	Thiazides	GABRB3	15	26629700	C	T	rs61998701	0.437888	0.671529	0.0512803	5.16e-33
Cells_Cultured_fibroblasts	Thiazides	GABRE	X	151871588	G	A	rs5970137	0.047619	-0.305028	0.0482737	6.84e-10
Cells_Cultured_fibroblasts	Thiazides	SLC12A2	5	128210522	G	A	rs56718459	0.230849	-0.239819	0.0346155	1.64e-11
Cells_Cultured_fibroblasts	Thiazides	ADORA1	1	203200263	G	A	rs872129	0.138716	0.512982	0.060753	5.27e-16
Cells_Cultured_fibroblasts	Thiazides	ADORA2A	22	23510307	G	A	rs4822422	0.281574	-0.176697	0.0509976	0.000586157
Cells_Cultured_fibroblasts	Thiazides	SCNN1A	12	6376495	C	T	rs3759324	0.28882	0.149288	0.022589	1.2e-10
Cells_Cultured_fibroblasts	Thiazides	SCNN1B	16	22644100	A	G	rs62046092	0.0724638	0.31109	0.0899956	0.00060351
Cells_Cultured_fibroblasts	Thiazides	ATP1A1	1	116415426	C	G	rs75302380	0.0196687	-0.350289	0.0995466	0.000481609
Cells_EBV-transformed_lymphocyt	ACEI	ACE	17	63169741	A	G	rs192513878	0.0204082	1.38927	0.356472	0.000159463
Cells_EBV-transformed_lymphocyt	ARB	PPARG	3	12371840	G	T	rs2120825	0.108844	0.763856	0.15811	3.99e-06
Cells_EBV-transformed_lymphocyt	BB	ADRB1	10	114026474	A	G	rs72823013	0.102041	1.14875	0.193132	2.66e-08
Cells_EBV-transformed_lymphocyt	BB	ADRB2	5	149370060	G	A	rs353253	0.292517	0.404761	0.100085	9.24e-05
Cells_EBV-transformed_lymphocyt	BB	ADRA1B	5	160424047	C	A	rs4921281	0.136054	0.484771	0.125489	0.000180724
Cells_EBV-transformed_lymphocyt	BB	ADRA1D	20	3876031	C	T	rs2274826	0.0510204	-0.879501	0.218577	9.98e-05
Cells_EBV-transformed_lymphocyt	BB	KCNH2	7	151071699	A	G	rs2303937	0.394558	-0.338079	0.110223	0.00266162
Cells_EBV-transformed_lymphocyt	CCB	CACNA1D	3	53746635	T	C	rs1380612	0.42517	0.268172	0.0758777	0.000578513
Cells_EBV-transformed_lymphocyt	CCB	CACNA1F	X	49228030	C	T	rs6609854	0.258503	-0.332631	0.0463054	5.87e-11
Cells_EBV-transformed_lymphocyt	CCB	CACNA1A	19	13862659	C	T	rs62122071	0.0918367	0.650633	0.145817	1.82e-05
Cells_EBV-transformed_lymphocyt	CCB	CACNA1B	9	137143649	T	C	rs28425205	0.326531	0.348917	0.102675	0.000916448
Cells_EBV-transformed_lymphocyt	CCB	CACNA1G	17	50547162	C	A	rs9890200	0.44898	-0.407808	0.0870311	7.32e-06
Cells_EBV-transformed_lymphocyt	CCB	CACNA1H	16	827309	T	C	rs12443780	0.472789	0.401092	0.0960131	5.57e-05
Cells_EBV-transformed_lymphocyt	CCB	CACNB1	17	39994693	T	C	rs4795413	0.0680272	0.85751	0.205625	5.72e-05
Cells_EBV-transformed_lymphocyt	CCB	CACNB2	10	17546197	G	A	rs11254657	0.0170068	-1.02859	0.281205	0.000376794
Cells_EBV-transformed_lymphocyt	CCB	CACNB3	12	48818130	T	C	rs34014405	0.173469	0.737337	0.0929958	1.19e-12
Cells_EBV-transformed_lymphocyt	CCB	CPT1A	11	68755631	G	C	rs11228340	0.047619	-0.685561	0.196503	0.000675616
Cells_EBV-transformed_lymphocyt	CCB	CPT2	1	52700285	G	A	rs12135503	0.0544218	0.559989	0.153577	0.00039228
Cells_EBV-transformed_lymphocyt	Thiazides	KCNMA1	10	78212969	T	C	rs79792958	0.0238095	-1.29486	0.320784	9.51e-05
Cells_EBV-transformed_lymphocyt	Thiazides	CA13	8	85627874	T	A	rs79067964	0.0238095	1.00286	0.270668	0.000318844
Cells_EBV-transformed_lymphocyt	Thiazides	CA14	1	151151695	C	T	rs61321900	0.156463	0.533993	0.171484	0.00230064
Cells_EBV-transformed_lymphocyt	Thiazides	CA2	8	84839348	T	C	rs117137425	0.0748299	0.641129	0.198291	0.00157435
Cells_EBV-transformed_lymphocyt	Thiazides	CA3	8	86157368	C	T	rs10956188	0.472789	0.389848	0.108205	0.000456529
Cells_EBV-transformed_lymphocyt	Thiazides	CA4	17	59669692	G	C	rs75200492	0.0238095	0.875636	0.265659	0.00128415
Cells_EBV-transformed_lymphocyt	Thiazides	CA5B	X	15755357	G	A	rs62578955	0.326531	0.209807	0.0653514	0.00169422
Cells_EBV-transformed_lymphocyt	Thiazides	CA9	9	35630441	C	G	rs4879915	0.472789	-0.441483	0.107537	7.33e-05
Cells_EBV-transformed_lymphocyt	Thiazides	FXYD2	11	117829071	A	G	rs10892182	0.316327	0.263125	0.0548365	4.58e-06
Cells_EBV-transformed_lymphocyt	Thiazides	GABRB2	5	161999034	A	T	rs2098645	0.105442	-0.580138	0.168672	0.000798408
Cells_EBV-transformed_lymphocyt	Thiazides	GABRQ	X	152213167	C	T	rs141498981	0.00680272	1.73949	0.45646	0.000218428
Cells_EBV-transformed_lymphocyt	Thiazides	SLC12A2	5	127577264	T	C	rs4836327	0.326531	-0.325767	0.0849963	0.000201792
Cells_EBV-transformed_lymphocyt	Thiazides	ADORA1	1	202823051	A	G	rs10800867	0.360544	0.352076	0.102979	0.000855405
Cells_EBV-transformed_lymphocyt	Thiazides	ADORA2A	22	24906317	G	A	rs139748	0.14966	0.337495	0.0981486	0.000800622
Cells_EBV-transformed_lymphocyt	Thiazides	SCNN1A	12	6376270	T	C	rs3759323	0.173469	0.51936	0.1354	0.000199591
Cells_EBV-transformed_lymphocyt	Thiazides	SCNN1B	16	23271951	A	G	rs141865625	0.0136054	-1.57703	0.369713	3.96e-05
Cells_EBV-transformed_lymphocyt	Thiazides	SCNN1G	16	24018464	T	A	rs8058910	0.0714286	-0.529092	0.170937	0.00243934
Cells_EBV-transformed_lymphocyt	Thiazides	ATP1A1	1	115557498	G	A	rs145457999	0.0136054	-1.42549	0.395095	0.000448478
Colon_Sigmoid	ACEI	ACE	17	62763890	T	C	rs17684593	0.0644654	-0.218924	0.070324	0.00205595
Colon_Sigmoid	ARB	PPARG	3	11869161	G	A	rs142823282	0.0172956	0.77992	0.156879	1.2e-06
Colon_Sigmoid	BB	ADRB1	10	114038428	T	C	rs7917912	0.113208	-0.249065	0.0648554	0.000154039
Colon_Sigmoid	BB	ADRB2	5	148337418	T	G	rs9784645	0.254717	0.207937	0.0624488	0.000993753
Colon_Sigmoid	BB	ADRA1A	8	26693899	C	A	rs17055703	0.314465	-0.239679	0.0629344	0.000174144
Colon_Sigmoid	BB	ADRA1B	5	160817236	C	T	rs576196303	0.00943396	1.08232	0.289558	0.000227732
Colon_Sigmoid	BB	ADRA1D	20	4570279	T	C	rs6084797	0.308176	0.404914	0.0545093	1.54e-12
Colon_Sigmoid	BB	ADRB3	8	38632020	T	C	rs116980906	0.0628931	-0.275164	0.0775421	0.00045859
Colon_Sigmoid	BB	KCNH2	7	151801951	T	G	rs79313741	0.0503145	0.26788	0.066229	6.89e-05
Colon_Sigmoid	CCB	CACNA1C	12	2066485	T	C	rs4765882	0.330189	0.114679	0.0333351	0.000675891
Colon_Sigmoid	CCB	CACNA1I	22	39144670	G	C	rs143537966	0.0157233	-0.875482	0.190399	6.63e-06
Colon_Sigmoid	CCB	CACNA1D	3	53569357	A	T	rs11719461	0.0849057	-0.360541	0.0974193	0.000261637
Colon_Sigmoid	CCB	CACNA1F	X	49228030	C	T	rs6609854	0.27673	-0.215115	0.0376775	3.06e-08
Colon_Sigmoid	CCB	CACNA1S	1	200234713	T	C	rs2204307	0.185535	-0.34901	0.0959099	0.000329492
Colon_Sigmoid	CCB	CACNA1A	19	14360566	A	G	rs139165458	0.0408805	-0.412524	0.118158	0.000563578
Colon_Sigmoid	CCB	CACNA1B	9	138190557	T	G	rs867279603	0.00471698	0.747099	0.193943	0.000147157
Colon_Sigmoid	CCB	CACNA1G	17	50547162	C	A	rs9890200	0.399371	-0.27013	0.0482855	5.55e-08
Colon_Sigmoid	CCB	CACNA1H	16	1188875	G	T	rs117177120	0.0534591	0.276412	0.0639817	2.21e-05
Colon_Sigmoid	CCB	CACNB1	17	38354514	C	G	rs3935220	0.136792	0.2115	0.0581017	0.00032798
Colon_Sigmoid	CCB	CACNB2	10	18202599	C	T	rs16916962	0.00786164	0.73124	0.192588	0.000181956
Colon_Sigmoid	CCB	CACNB3	12	48815557	C	G	rs150857355	0.0267296	0.98236	0.105078	4e-18
Colon_Sigmoid	CCB	CACNB4	2	151982503	G	T	rs4664515	0.264151	0.166136	0.0530013	0.00191623
Colon_Sigmoid	CCB	CACNA2D1	7	83092278	T	G	rs145011640	0.0125786	0.69892	0.137806	7.45e-07
Colon_Sigmoid	CCB	CACNA2D2	3	51139261	G	A	rs9859499	0.112416	-0.34342	0.0683477	9.33e-07
Colon_Sigmoid	CCB	CPT1A	11	69794245	A	G	rs11263578	0.226415	-0.261351	0.0704122	0.000251248
Colon_Sigmoid	CCB	CPT2	1	53208870	A	G	rs11578832	0.171384	-0.135067	0.0360981	0.00022447
Colon_Sigmoid	Thiazides	KCNMA1	10	78309877	G	A	rs74142633	0.0267296	-0.370281	0.10656	0.000597656
Colon_Sigmoid	Thiazides	CA13	8	85522042	A	G	rs73263495	0.00943396	-0.892669	0.192664	5.67e-06
Colon_Sigmoid	Thiazides	CA1	8	86078569	C	T	rs78491016	0.0125786	0.596487	0.19261	0.00216755
Colon_Sigmoid	Thiazides	CA2	8	85420995	G	A	rs58785383	0.0204403	0.641268	0.171437	0.00022542
Colon_Sigmoid	Thiazides	CA3	8	85582600	A	G	rs112606820	0.0566038	0.471488	0.132438	0.000439855
Colon_Sigmoid	Thiazides	CA4	17	59436030	T	C	rs184484653	0.0125786	0.742848	0.229741	0.0013794
Colon_Sigmoid	Thiazides	CA5B	X	15648432	T	A	rs6632690	0.209119	-0.192792	0.0393176	1.65e-06
Colon_Sigmoid	Thiazides	CA7	16	66327366	G	C	rs8058581	0.105346	-0.242067	0.0705846	0.000701956
Colon_Sigmoid	Thiazides	CA9	9	35681302	T	C	rs1538535	0.237421	-0.243088	0.0596487	6.09e-05
Colon_Sigmoid	Thiazides	FXYD2	11	117799942	T	C	rs7125694	0.481073	-0.416894	0.0378678	1.96e-23
Colon_Sigmoid	Thiazides	GABRA2	4	46324972	C	T	rs172156	0.441824	0.284008	0.0601074	3.75e-06
Colon_Sigmoid	Thiazides	GABRA3	X	152168904	A	G	rs17320297	0.0220126	-0.57049	0.139109	5.49e-05
Colon_Sigmoid	Thiazides	GABRA4	4	47326984	A	C	rs55842104	0.194969	-0.329729	0.0784398	3.6e-05
Colon_Sigmoid	Thiazides	GABRA5	15	26873655	T	C	rs7165473	0.303459	-0.609741	0.0683287	7.9e-17
Colon_Sigmoid	Thiazides	GABRB2	5	161012015	T	C	rs79730257	0.0628931	-0.395605	0.124241	0.00162637
Colon_Sigmoid	Thiazides	GABRB3	15	26629248	C	T	rs12148310	0.303459	0.502918	0.0568675	1.37e-16
Colon_Sigmoid	Thiazides	GABRD	1	1279694	G	A	rs74046664	0.121069	0.403955	0.105744	0.00016649
Colon_Sigmoid	Thiazides	GABRE	X	151881835	A	C	rs62609780	0.0644654	-0.201833	0.052051	0.00013333
Colon_Sigmoid	Thiazides	GABRG2	5	162176194	A	G	rs169796	0.386792	0.118384	0.0315509	0.000215735
Colon_Sigmoid	Thiazides	GABRP	5	169882028	C	T	rs73801674	0.0172956	-0.868147	0.247981	0.000544621
Colon_Sigmoid	Thiazides	GABRQ	X	151729711	A	C	rs5925016	0.0597484	0.458945	0.110079	4.15e-05
Colon_Sigmoid	Thiazides	SLC12A2	5	127308614	T	C	rs144120128	0.0361635	0.372041	0.110627	0.000885616
Colon_Sigmoid	Thiazides	ADORA1	1	202947555	C	G	rs16850797	0.00786164	1.22433	0.33887	0.000362563
Colon_Sigmoid	Thiazides	ADORA2A	22	25351448	T	C	rs75784704	0.0314465	0.379425	0.114333	0.00103251
Colon_Sigmoid	Thiazides	SCNN1A	12	5403740	T	C	rs80121436	0.00786164	-1.03658	0.205205	8.21e-07
Colon_Sigmoid	Thiazides	SCNN1B	16	23938591	G	A	rs8053880	0.380503	-0.148166	0.0442638	0.000935142
Colon_Sigmoid	Thiazides	SCNN1G	16	24022052	G	C	rs9926307	0.0158228	-0.583242	0.181551	0.00147952
Colon_Sigmoid	Thiazides	ATP1A1	1	116389941	A	T	rs850609	0.216981	0.109214	0.0323415	0.000843962
Colon_Transverse	ACEI	ACE	17	63476980	T	C	rs4292	0.350543	0.463015	0.0427682	2.97e-23
Colon_Transverse	ARB	PPARG	3	13043790	A	C	rs79122486	0.103261	-0.120074	0.033792	0.000442074
Colon_Transverse	BB	ADRB1	10	113656559	C	T	rs10885486	0.273098	-0.250304	0.0588405	2.82e-05
Colon_Transverse	BB	ADRB2	5	147871418	T	C	rs149734429	0.107337	0.199279	0.0551724	0.000356537
Colon_Transverse	BB	ADRA1A	8	26702343	G	T	rs4075555	0.460598	-0.171516	0.0405738	3.15e-05
Colon_Transverse	BB	ADRA1B	5	159936063	A	G	rs72810103	0.278533	0.22935	0.0560398	5.5e-05
Colon_Transverse	BB	ADRA1D	20	4566987	C	T	rs6084794	0.300272	0.182404	0.0376572	2.05e-06
Colon_Transverse	BB	ADRB3	8	37806101	C	G	rs73592894	0.0869565	0.181471	0.0473201	0.000153265
Colon_Transverse	BB	KCNH2	7	151831149	C	G	rs56259653	0.244565	0.0938498	0.0229049	5.39e-05
Colon_Transverse	CCB	CACNA1C	12	1508182	C	T	rs56285428	0.0163043	-0.271136	0.0684223	9.28e-05
Colon_Transverse	CCB	CACNA1I	22	39363622	C	T	rs17001009	0.0326087	-0.389232	0.0940605	4.56e-05
Colon_Transverse	CCB	CACNA1F	X	49218342	G	A	rs926175	0.294837	-0.272568	0.0236193	1.03e-25
Colon_Transverse	CCB	CACNA1S	1	200864773	A	G	rs77232227	0.0298913	0.613305	0.178422	0.000670954
Colon_Transverse	CCB	CACNA1A	19	13348917	G	A	rs35951992	0.0597826	0.341774	0.0857841	8.52e-05
Colon_Transverse	CCB	CACNA1G	17	49863303	T	C	rs77534576	0.0298913	-0.505994	0.122862	4.95e-05
Colon_Transverse	CCB	CACNA1H	16	2024162	C	T	rs74422368	0.0230978	0.258762	0.0583189	1.29e-05
Colon_Transverse	CCB	CACNB1	17	39163896	C	G	rs801255	0.236413	0.207104	0.0622872	0.000994816
Colon_Transverse	CCB	CACNB2	10	18581553	A	G	rs12775419	0.15625	0.157141	0.0403071	0.000119577
Colon_Transverse	CCB	CACNB3	12	48815557	C	G	rs150857355	0.0163043	0.885827	0.134716	2.17e-10
Colon_Transverse	CCB	CACNB4	2	151993134	G	A	rs13386515	0.387228	-0.159385	0.0382891	4.12e-05
Colon_Transverse	CCB	CACNA2D1	7	82432091	A	C	rs17182687	0.338315	-0.0610075	0.0171447	0.000434012
Colon_Transverse	CCB	CACNA2D2	3	50424343	A	C	rs183507293	0.00951087	1.01533	0.26616	0.000165744
Colon_Transverse	CCB	CPT2	1	53751973	C	T	rs6588489	0.0149457	-0.313937	0.0807858	0.000125607
Colon_Transverse	Thiazides	KCNMA1	10	77583366	G	A	rs141984722	0.00543478	0.608057	0.149278	5.95e-05
Colon_Transverse	Thiazides	CA13	8	85568687	T	G	rs10088704	0.017663	0.277635	0.08257	0.000873508
Colon_Transverse	Thiazides	CA14	1	150547347	A	G	rs61819440	0.0991848	0.179853	0.0529605	0.000776666
Colon_Transverse	Thiazides	CA1	8	85341753	T	C	rs1496532	0.44837	-0.168648	0.0276409	3.26e-09
Colon_Transverse	Thiazides	CA2	8	85571928	A	T	rs73265422	0.0461957	-0.189325	0.0465168	6.03e-05
Colon_Transverse	Thiazides	CA4	17	59157514	T	C	rs143216438	0.00679348	0.612253	0.16914	0.000346314
Colon_Transverse	Thiazides	CA5B	X	15688707	A	C	rs4060	0.461957	-0.103054	0.0211756	1.84e-06
Colon_Transverse	Thiazides	CA7	16	66702367	G	A	rs355920	0.0652174	-0.197564	0.0594371	0.000998496
Colon_Transverse	Thiazides	CA9	9	35978515	G	A	rs10972660	0.00951087	1.00099	0.274639	0.000315712
Colon_Transverse	Thiazides	FXYD2	11	117800774	G	A	rs3819132	0.461957	-0.196083	0.0314796	1.6e-09
Colon_Transverse	Thiazides	GABRA2	4	46576007	T	C	rs56171903	0.0991848	0.505977	0.0949107	1.93e-07
Colon_Transverse	Thiazides	GABRA3	X	152244632	G	C	rs2194897	0.213315	0.200667	0.0445392	9.52e-06
Colon_Transverse	Thiazides	GABRA4	4	47820797	T	C	rs10049713	0.300272	0.198846	0.0624119	0.00159541
Colon_Transverse	Thiazides	GABRB1	4	47682319	A	G	rs149211111	0.0203804	-0.582721	0.202903	0.00437256
Colon_Transverse	Thiazides	GABRB2	5	162486448	G	T	rs181263924	0.0163043	-0.658967	0.178017	0.000255059
Colon_Transverse	Thiazides	GABRB3	15	26629700	C	T	rs61998701	0.440217	0.466741	0.051631	2.05e-17
Colon_Transverse	Thiazides	GABRD	1	1623412	C	T	rs12755088	0.0855978	0.402792	0.114901	0.000525732
Colon_Transverse	Thiazides	GABRE	X	151981880	C	A	rs2213240	0.335598	-0.158157	0.028129	4.33e-08
Colon_Transverse	Thiazides	GABRG2	5	162046765	C	T	rs2472015	0.195652	-0.133201	0.0346601	0.000148526
Colon_Transverse	Thiazides	GABRP	5	171414392	C	T	rs62383976	0.116848	0.365389	0.0944802	0.000135128
Colon_Transverse	Thiazides	GABRQ	X	153558816	T	C	rs2285040	0.482337	0.173117	0.041222	3.54e-05
Colon_Transverse	Thiazides	SLC12A2	5	128012173	A	G	rs56249252	0.017663	-0.341565	0.106144	0.00143346
Colon_Transverse	Thiazides	ADORA2A	22	23566182	T	C	rs75846955	0.017663	-0.405634	0.12085	0.000891675
Colon_Transverse	Thiazides	SCNN1A	12	5945034	A	G	rs117766816	0.0339674	-0.173501	0.0467398	0.000245292
Colon_Transverse	Thiazides	SCNN1G	16	23271279	G	T	rs74012857	0.0190217	-0.409883	0.106124	0.000137817
Colon_Transverse	Thiazides	ATP1A1	1	116452754	A	G	rs12065169	0.0258152	0.220719	0.0628965	0.000518758
Esophagus_Gastroesophageal_Junc	ARB	PPARG	3	12355456	A	G	rs2881654	0.172727	0.303303	0.0547536	7.1e-08
Esophagus_Gastroesophageal_Junc	BB	ADRB1	10	114604383	A	G	rs11815397	0.0227273	-0.720354	0.179069	7.44e-05
Esophagus_Gastroesophageal_Junc	BB	ADRB2	5	149342649	G	T	rs113109237	0.0590909	0.376806	0.104987	0.000392814
Esophagus_Gastroesophageal_Junc	BB	ADRA1A	8	26831309	A	G	rs17334323	0.483333	0.240885	0.0433284	6.4e-08
Esophagus_Gastroesophageal_Junc	BB	ADRA1B	5	159563503	G	C	rs75488679	0.0151515	-0.797238	0.226618	0.000508582
Esophagus_Gastroesophageal_Junc	BB	ADRA1D	20	4099338	G	A	rs117245862	0.0242424	0.481433	0.129006	0.00023092
Esophagus_Gastroesophageal_Junc	BB	ADRB3	8	38007175	A	G	rs150792266	0.00909091	0.632619	0.181807	0.000583664
Esophagus_Gastroesophageal_Junc	BB	KCNH2	7	151798401	A	G	rs183459871	0.0136364	-0.520174	0.156724	0.00102516
Esophagus_Gastroesophageal_Junc	CCB	CACNA1C	12	2075394	T	C	rs2283275	0.225758	-0.160072	0.0381562	3.68e-05
Esophagus_Gastroesophageal_Junc	CCB	CACNA1I	22	38974382	A	T	rs118078312	0.0136364	-0.927266	0.259828	0.00042308
Esophagus_Gastroesophageal_Junc	CCB	CACNA1D	3	53528867	A	G	rs6445583	0.234848	-0.254576	0.0627084	6.41e-05
Esophagus_Gastroesophageal_Junc	CCB	CACNA1F	X	49218342	G	A	rs926175	0.289394	-0.324932	0.0460185	1.35e-11
Esophagus_Gastroesophageal_Junc	CCB	CACNA1S	1	200982312	A	T	rs12087649	0.25	0.320533	0.080651	9.02e-05
Esophagus_Gastroesophageal_Junc	CCB	CACNA1A	19	12999141	T	C	rs73006822	0.160606	0.32096	0.0767012	3.85e-05
Esophagus_Gastroesophageal_Junc	CCB	CACNA1B	9	136941106	T	C	rs45559439	0.0287879	0.348288	0.0977303	0.000430854
Esophagus_Gastroesophageal_Junc	CCB	CACNA1G	17	50559173	A	G	rs989128	0.383333	-0.221702	0.0515228	2.34e-05
Esophagus_Gastroesophageal_Junc	CCB	CACNA1H	16	1239085	A	G	rs3809640	0.198485	-0.13571	0.0345224	0.000107079
Esophagus_Gastroesophageal_Junc	CCB	CACNB1	17	38528309	T	C	rs111330983	0.0136364	-0.575861	0.166331	0.000621204
Esophagus_Gastroesophageal_Junc	CCB	CACNB2	10	18659143	G	A	rs11015435	0.178788	0.172501	0.0337135	5.84e-07
Esophagus_Gastroesophageal_Junc	CCB	CACNB3	12	48815557	C	G	rs150857355	0.0242424	0.835962	0.100562	4.34e-15
Esophagus_Gastroesophageal_Junc	CCB	CACNB4	2	151980639	C	G	rs4664514	0.362121	0.176977	0.0403718	1.66e-05
Esophagus_Gastroesophageal_Junc	CCB	CACNA2D1	7	83352067	A	G	rs73169953	0.0469697	-0.336116	0.0844951	8.9e-05
Esophagus_Gastroesophageal_Junc	CCB	CACNA2D2	3	49612440	G	A	rs62262671	0.143939	-0.16565	0.0507265	0.00123091
Esophagus_Gastroesophageal_Junc	CCB	CPT1A	11	69309047	T	C	rs78919175	0.0242424	0.621922	0.167471	0.00024738
Esophagus_Gastroesophageal_Junc	CCB	CPT2	1	53425957	A	G	rs190163749	0.0272727	0.277762	0.0832657	0.000967402
Esophagus_Gastroesophageal_Junc	Thiazides	KCNMA1	10	78228818	T	C	rs74834369	0.030303	0.35556	0.0830818	2.59e-05
Esophagus_Gastroesophageal_Junc	Thiazides	CA13	8	85918200	C	G	rs184569026	0.0151515	0.351126	0.133961	0.00925203
Esophagus_Gastroesophageal_Junc	Thiazides	CA14	1	150026744	C	A	rs28496715	0.166667	-0.207054	0.056621	0.0003059
Esophagus_Gastroesophageal_Junc	Thiazides	CA1	8	86219057	A	G	rs16900166	0.106061	-0.360799	0.113463	0.00164184
Esophagus_Gastroesophageal_Junc	Thiazides	CA2	8	86458662	C	T	rs74639506	0.0151515	-0.816869	0.24489	0.000968049
Esophagus_Gastroesophageal_Junc	Thiazides	CA3	8	84383741	G	A	rs10093323	0.0694006	-0.339778	0.104545	0.00129739
Esophagus_Gastroesophageal_Junc	Thiazides	CA4	17	59370230	C	T	rs575289222	0.0136364	0.909187	0.250384	0.000336441
Esophagus_Gastroesophageal_Junc	Thiazides	CA5B	X	15676365	T	C	rs997300	0.472727	-0.0845842	0.0232383	0.000325798
Esophagus_Gastroesophageal_Junc	Thiazides	CA9	9	35691529	A	G	rs34968913	0.242424	0.309889	0.0650574	3.09e-06
Esophagus_Gastroesophageal_Junc	Thiazides	FXYD2	11	117799567	C	G	rs7943887	0.489394	-0.261111	0.0378114	3.46e-11
Esophagus_Gastroesophageal_Junc	Thiazides	GABRA2	4	46336131	G	A	rs175929	0.427273	0.258547	0.0533118	2.07e-06
Esophagus_Gastroesophageal_Junc	Thiazides	GABRA5	15	26873655	T	C	rs7165473	0.318182	-0.60472	0.0415471	5.65e-36
Esophagus_Gastroesophageal_Junc	Thiazides	GABRB1	4	47498635	C	T	rs12510653	0.251515	-0.289586	0.0690416	3.69e-05
Esophagus_Gastroesophageal_Junc	Thiazides	GABRB2	5	161101801	C	A	rs72805392	0.0257576	1.06681	0.177289	5.64e-09
Esophagus_Gastroesophageal_Junc	Thiazides	GABRB3	15	26629248	C	T	rs12148310	0.281818	0.603253	0.062817	5.1e-19
Esophagus_Gastroesophageal_Junc	Thiazides	GABRD	1	2408170	G	A	rs76232811	0.0227273	0.865021	0.245392	0.000495767
Esophagus_Gastroesophageal_Junc	Thiazides	GABRE	X	151540329	G	T	rs5970067	0.0181818	-0.475122	0.108814	1.79e-05
Esophagus_Gastroesophageal_Junc	Thiazides	GABRP	5	170678478	G	A	rs10041010	0.0742424	-0.537067	0.143534	0.000222452
Esophagus_Gastroesophageal_Junc	Thiazides	SLC12A2	5	128131699	A	G	rs115455412	0.0121212	0.513888	0.105126	1.73e-06
Esophagus_Gastroesophageal_Junc	Thiazides	ADORA1	1	203369397	T	G	rs12756933	0.254545	-0.240855	0.061922	0.000125966
Esophagus_Gastroesophageal_Junc	Thiazides	ADORA2A	22	24255526	G	A	rs4050099	0.269697	0.162697	0.0415243	0.000112684
Esophagus_Gastroesophageal_Junc	Thiazides	SCNN1A	12	6553028	A	G	rs7135333	0.0439394	-0.485232	0.143685	0.000838447
Esophagus_Gastroesophageal_Junc	Thiazides	SCNN1B	16	23303530	C	A	rs1004749	0.218182	-0.235647	0.0609036	0.000136426
Esophagus_Gastroesophageal_Junc	Thiazides	SCNN1G	16	22635475	A	T	rs294234	0.0212121	-0.713169	0.217747	0.00119113
Esophagus_Gastroesophageal_Junc	Thiazides	ATP1A1	1	116347693	T	C	rs116019118	0.0424242	0.212895	0.060574	0.00051479
Esophagus_Mucosa	ACEI	ACE	17	64043373	G	A	rs196909	0.0160966	0.40387	0.118879	0.000744265
Esophagus_Mucosa	ARB	AGTR1	3	149526999	A	C	rs10935766	0.22334	0.132152	0.033826	0.000108698
Esophagus_Mucosa	ARB	PPARG	3	12303231	G	C	rs11712037	0.104628	0.356482	0.0647456	6.35e-08
Esophagus_Mucosa	BB	ADRB1	10	113873478	G	T	rs7080052	0.254527	-0.181385	0.0536491	0.000788832
Esophagus_Mucosa	BB	ADRB2	5	149419554	A	G	rs353303	0.32495	-0.158865	0.0425946	0.00021757
Esophagus_Mucosa	BB	ADRA1A	8	26693899	C	A	rs17055703	0.314889	-0.279466	0.0539544	3.43e-07
Esophagus_Mucosa	BB	ADRA1B	5	160891031	A	G	rs6859868	0.168008	-0.208402	0.0528106	9.28e-05
Esophagus_Mucosa	BB	ADRA1D	20	4708067	A	G	rs2756267	0.377264	-0.149159	0.0427615	0.000536827
Esophagus_Mucosa	BB	KCNH2	7	150830671	C	T	rs79415375	0.0140845	0.461044	0.121977	0.000179305
Esophagus_Mucosa	CCB	CACNA1C	12	1643608	T	C	rs372385351	0.0150905	0.283758	0.0739776	0.000144075
Esophagus_Mucosa	CCB	CACNA1I	22	39687725	G	T	rs3747179	0.225352	-0.144111	0.0379451	0.000167085
Esophagus_Mucosa	CCB	CACNA1D	3	53464915	G	A	rs2101397	0.461771	0.272428	0.0483914	3.28e-08
Esophagus_Mucosa	CCB	CACNA1F	X	49224024	G	A	rs59023659	0.337022	-0.34204	0.0321021	1.15e-23
Esophagus_Mucosa	CCB	CACNA1A	19	13214415	C	G	rs17846925	0.0482897	-0.492219	0.10953	9.02e-06
Esophagus_Mucosa	CCB	CACNA1H	16	1913964	T	C	rs113004246	0.0181087	0.24722	0.0679223	0.000306354
Esophagus_Mucosa	CCB	CACNB1	17	39142193	T	C	rs184005565	0.0110664	0.518934	0.131122	8.86e-05
Esophagus_Mucosa	CCB	CACNB2	10	18183637	G	A	rs1757210	0.28169	0.123286	0.0271788	7.46e-06
Esophagus_Mucosa	CCB	CACNB3	12	48818130	T	C	rs34014405	0.179074	0.213282	0.0291158	1.2e-12
Esophagus_Mucosa	CCB	CACNB4	2	152039785	A	G	rs4664521	0.308853	-0.292047	0.0355658	2.62e-15
Esophagus_Mucosa	CCB	CACNA2D2	3	50263618	T	C	rs77097132	0.083501	-0.283819	0.0622709	6.76e-06
Esophagus_Mucosa	CCB	CPT1A	11	69018335	G	A	rs11600377	0.244467	0.198349	0.0509497	0.000114838
Esophagus_Mucosa	CCB	CPT2	1	52591811	A	G	rs835335	0.252515	-0.140818	0.0380127	0.000239636
Esophagus_Mucosa	Thiazides	KCNMA1	10	77625205	A	C	rs4979900	0.253521	-0.112323	0.0251792	1.04e-05
Esophagus_Mucosa	Thiazides	CA13	8	85298046	G	T	rs2279701	0.364185	0.121563	0.0211565	1.74e-08
Esophagus_Mucosa	Thiazides	CA14	1	149791551	A	G	rs199528238	0.00905433	-0.782657	0.27232	0.00425501
Esophagus_Mucosa	Thiazides	CA1	8	86068856	C	T	rs13439338	0.0362173	0.571859	0.169339	0.000799938
Esophagus_Mucosa	Thiazides	CA2	8	85836942	T	G	rs2930553	0.471831	0.146664	0.025813	2.47e-08
Esophagus_Mucosa	Thiazides	CA3	8	85073867	G	A	rs1880425	0.302817	-0.299706	0.0492229	2.54e-09
Esophagus_Mucosa	Thiazides	CA4	17	60680700	A	G	rs112759680	0.0241449	-0.686655	0.183577	0.00020878
Esophagus_Mucosa	Thiazides	CA5B	X	15660010	T	C	rs5934260	0.460765	-0.1639	0.0260328	7.6e-10
Esophagus_Mucosa	Thiazides	CA9	9	36025265	A	T	rs16932860	0.0422535	0.45496	0.123339	0.000254506
Esophagus_Mucosa	Thiazides	FXYD2	11	118041823	A	G	rs111234707	0.0120724	0.768857	0.168965	6.99e-06
Esophagus_Mucosa	Thiazides	GABRA2	4	46446448	A	G	rs62302688	0.0764588	0.377619	0.0811216	4.33e-06
Esophagus_Mucosa	Thiazides	GABRA3	X	152210520	T	C	rs146202068	0.0171026	-1.20195	0.140138	1.82e-16
Esophagus_Mucosa	Thiazides	GABRA4	4	46993033	C	G	rs112472467	0.00905433	1.16263	0.232618	8.47e-07
Esophagus_Mucosa	Thiazides	GABRA5	15	26871798	T	G	rs28606390	0.34507	-0.613328	0.0446282	7.6e-36
Esophagus_Mucosa	Thiazides	GABRB3	15	26629248	C	T	rs12148310	0.302817	0.736145	0.0614486	1.04e-28
Esophagus_Mucosa	Thiazides	GABRD	1	2919990	G	A	rs113794172	0.0100604	0.93325	0.262749	0.000425109
Esophagus_Mucosa	Thiazides	GABRE	X	151984946	C	T	rs73241845	0.125755	-0.203384	0.0329023	1.49e-09
Esophagus_Mucosa	Thiazides	GABRP	5	170769874	A	G	rs13171476	0.0331992	0.54835	0.111256	1.19e-06
Esophagus_Mucosa	Thiazides	GABRQ	X	151724341	A	G	rs73241809	0.355131	-0.156862	0.0274545	2.08e-08
Esophagus_Mucosa	Thiazides	SLC12A2	5	128180336	G	C	rs72794400	0.247485	0.182039	0.033177	7.02e-08
Esophagus_Mucosa	Thiazides	ADORA1	1	203200263	G	A	rs872129	0.149899	0.25141	0.0561998	9.88e-06
Esophagus_Mucosa	Thiazides	ADORA2A	22	24388083	T	A	rs5760389	0.0479167	0.470825	0.0952312	1.1e-06
Esophagus_Mucosa	Thiazides	SCNN1A	12	6372800	C	T	rs7958135	0.402415	-0.158431	0.0232161	3.04e-11
Esophagus_Mucosa	Thiazides	SCNN1B	16	24233481	A	G	rs73552309	0.0150905	-0.32262	0.0818361	9.43e-05
Esophagus_Mucosa	Thiazides	SCNN1G	16	23190888	G	C	rs111698890	0.0622407	-0.341828	0.0646538	1.99e-07
Esophagus_Muscularis	ACEI	ACE	17	63468728	C	T	rs56245266	0.0301075	-0.505303	0.0898031	3.48e-08
Esophagus_Muscularis	ARB	AGTR1	3	148715177	A	G	rs1492103	0.16129	-0.282742	0.0525794	1.3e-07
Esophagus_Muscularis	ARB	PPARG	3	12355089	A	G	rs4135247	0.462366	0.139777	0.0319715	1.58e-05
Esophagus_Muscularis	BB	ADRB1	10	113800648	A	G	rs10787502	0.410753	0.21171	0.0478005	1.23e-05
Esophagus_Muscularis	BB	ADRB2	5	148948046	C	T	rs7379576	0.403226	0.137877	0.0374346	0.000262446
Esophagus_Muscularis	BB	ADRA1A	8	26854511	G	A	rs544215	0.484946	0.338364	0.0471134	3.44e-12
Esophagus_Muscularis	BB	ADRA1B	5	160575346	C	T	rs62391598	0.0870968	0.228548	0.0607373	0.000193418
Esophagus_Muscularis	BB	ADRA1D	20	4159101	C	T	rs1741306	0.287097	-0.207512	0.0517312	7.22e-05
Esophagus_Muscularis	BB	ADRB3	8	37962575	G	A	rs9694197	0.0784946	0.235309	0.0560018	3.28e-05
Esophagus_Muscularis	CCB	CACNA1C	12	2071547	A	T	rs7132084	0.251613	-0.18642	0.0329585	2.97e-08
Esophagus_Muscularis	CCB	CACNA1D	3	53196502	G	A	rs11721257	0.321505	-0.16355	0.0426888	0.000148278
Esophagus_Muscularis	CCB	CACNA1F	X	49231025	G	A	rs5905724	0.32043	-0.360277	0.0338913	2.21e-23
Esophagus_Muscularis	CCB	CACNA1A	19	13124454	T	C	rs10408277	0.0139785	-0.9081	0.217709	3.73e-05
Esophagus_Muscularis	CCB	CACNA1B	9	137380928	C	T	rs183544363	0.0344086	-0.339769	0.0852493	8.02e-05
Esophagus_Muscularis	CCB	CACNA1G	17	50559173	A	G	rs989128	0.370968	-0.261786	0.0494709	2.01e-07
Esophagus_Muscularis	CCB	CACNA1H	16	1183151	C	A	rs111279925	0.0322581	-0.236777	0.0636	0.000225557
Esophagus_Muscularis	CCB	CACNB1	17	40190550	G	C	rs56304903	0.169892	-0.144175	0.0423453	0.000730071
Esophagus_Muscularis	CCB	CACNB2	10	18612194	A	G	rs1880681	0.169892	0.226694	0.0298237	2.16e-13
Esophagus_Muscularis	CCB	CACNB3	12	48818130	T	C	rs34014405	0.184946	0.332194	0.0305731	3.08e-24
Esophagus_Muscularis	CCB	CACNB4	2	152124766	T	C	rs16830726	0.286022	0.158048	0.0353139	9.99e-06
Esophagus_Muscularis	CCB	CACNG1	17	66804638	C	A	rs77659064	0.011828	0.991086	0.274971	0.000352982
Esophagus_Muscularis	CCB	CACNA2D1	7	81655457	C	T	rs139917002	0.016129	0.382434	0.0973223	0.000100454
Esophagus_Muscularis	CCB	CACNA2D2	3	50264152	G	A	rs9839427	0.422581	-0.104478	0.0304816	0.000673002
Esophagus_Muscularis	CCB	CPT1A	11	68691735	T	G	rs3136543	0.391398	0.195475	0.0412695	3.04e-06
Esophagus_Muscularis	CCB	CPT2	1	53231112	G	T	rs6676003	0.469892	-0.0756545	0.0213802	0.000450241
Esophagus_Muscularis	Thiazides	KCNMA1	10	77369999	A	G	rs11002139	0.280645	-0.149345	0.0323117	5.15e-06
Esophagus_Muscularis	Thiazides	CA14	1	150258400	T	C	rs77154154	0.0505376	-0.32456	0.0750692	1.95e-05
Esophagus_Muscularis	Thiazides	CA1	8	85286599	A	G	rs143631039	0.0107527	0.805748	0.272545	0.00329942
Esophagus_Muscularis	Thiazides	CA2	8	85420903	G	A	rs143878356	0.0322581	-0.734931	0.143927	5.12e-07
Esophagus_Muscularis	Thiazides	CA3	8	85642424	C	G	rs76230829	0.0150538	0.955965	0.23166	4.49e-05
Esophagus_Muscularis	Thiazides	CA4	17	60407472	A	C	rs79233939	0.0731183	-0.466472	0.097907	2.66e-06
Esophagus_Muscularis	Thiazides	CA5B	X	15635868	T	C	rs6632684	0.178495	-0.182959	0.0276767	1.24e-10
Esophagus_Muscularis	Thiazides	CA9	9	35682258	C	G	rs10972558	0.231183	0.300947	0.0545417	6.22e-08
Esophagus_Muscularis	Thiazides	FXYD2	11	117799567	C	G	rs7943887	0.489247	-0.209238	0.0375394	4.62e-08
Esophagus_Muscularis	Thiazides	GABRA2	4	46446448	A	G	rs62302688	0.072043	0.448873	0.0771762	1.24e-08
Esophagus_Muscularis	Thiazides	GABRA5	15	26871798	T	G	rs28606390	0.335484	-0.748584	0.0334266	2.66e-72
Esophagus_Muscularis	Thiazides	GABRB2	5	161101801	C	A	rs72805392	0.0215054	1.52444	0.162798	5.93e-19
Esophagus_Muscularis	Thiazides	GABRB3	15	26629248	C	T	rs12148310	0.304301	0.664117	0.049051	1.42e-34
Esophagus_Muscularis	Thiazides	GABRD	1	2919127	C	T	rs897634	0.303226	-0.220998	0.0677394	0.00120051
Esophagus_Muscularis	Thiazides	GABRE	X	152801820	T	C	rs111728918	0.119355	0.115403	0.0313088	0.000259673
Esophagus_Muscularis	Thiazides	SLC12A2	5	127456739	G	C	rs11743934	0.167742	-0.0791828	0.0232681	0.000734479
Esophagus_Muscularis	Thiazides	ADORA1	1	203185927	A	G	rs4950881	0.234409	0.198542	0.053961	0.000266246
Esophagus_Muscularis	Thiazides	ADORA2A	22	23981720	A	G	rs552633632	0.00752688	0.746939	0.182966	5.4e-05
Esophagus_Muscularis	Thiazides	SCNN1A	12	5919232	T	C	rs117201460	0.0150538	-0.509156	0.146928	0.000587657
Esophagus_Muscularis	Thiazides	SCNN1B	16	23287649	G	A	rs28393428	0.275269	-0.210617	0.0500373	3.18e-05
Esophagus_Muscularis	Thiazides	SCNN1G	16	23308946	C	A	rs142602175	0.016129	-0.776638	0.184555	3.19e-05
Esophagus_Muscularis	Thiazides	ATP1A1	1	116892398	T	C	rs12726592	0.31828	-0.0631981	0.0185506	0.000724808
Heart_Atrial_Appendagegene	ACEI	ACE	17	63480578	T	C	rs4304	0.016129	-0.708588	0.170486	4.22e-05
Heart_Atrial_Appendagegene	ARB	AGTR1	3	148700381	C	T	rs3772633	0.138441	0.489973	0.0624847	7.72e-14
Heart_Atrial_Appendagegene	ARB	PPARG	3	12287696	C	G	rs2920502	0.306452	-0.248899	0.0413492	5.07e-09
Heart_Atrial_Appendagegene	BB	ADRB1	10	114280242	G	A	rs540609	0.244624	-0.217424	0.0463685	4.16e-06
Heart_Atrial_Appendagegene	BB	ADRB2	5	148740443	C	T	rs2400645	0.474462	0.358295	0.0484747	1.44e-12
Heart_Atrial_Appendagegene	BB	ADRA1A	8	26699774	G	A	rs56214715	0.112903	0.448866	0.0849518	2.43e-07
Heart_Atrial_Appendagegene	BB	ADRA1B	5	159297354	T	C	rs56726870	0.0403226	-0.430638	0.135992	0.00169977
Heart_Atrial_Appendagegene	BB	ADRA1D	20	3450450	A	G	rs56394096	0.129032	-0.326857	0.0790541	4.61e-05
Heart_Atrial_Appendagegene	BB	KCNH2	7	151325184	T	A	rs117565365	0.0174731	0.330694	0.0798221	4.46e-05
Heart_Atrial_Appendagegene	CCB	CACNA1C	12	2651921	A	G	rs45616033	0.0295699	0.484855	0.110801	1.67e-05
Heart_Atrial_Appendagegene	CCB	CACNA1D	3	53475289	C	T	rs562331	0.466398	0.157086	0.0379279	4.48e-05
Heart_Atrial_Appendagegene	CCB	CACNA1F	X	49228030	C	T	rs6609854	0.25672	-0.331359	0.0441109	6.63e-13
Heart_Atrial_Appendagegene	CCB	CACNA1S	1	201111352	C	G	rs58864505	0.0268817	0.983124	0.205408	2.66e-06
Heart_Atrial_Appendagegene	CCB	CACNA1A	19	13244819	C	T	rs12611029	0.344086	-0.235092	0.0543813	2.09e-05
Heart_Atrial_Appendagegene	CCB	CACNA1B	9	138214704	T	C	rs11562369	0.486559	-0.325602	0.0569169	2.55e-08
Heart_Atrial_Appendagegene	CCB	CACNA1G	17	50554496	A	G	rs873839	0.264785	-0.18829	0.0449073	3.62e-05
Heart_Atrial_Appendagegene	CCB	CACNA1H	16	1329019	A	T	rs12149281	0.276882	-0.188661	0.0482106	0.00011256
Heart_Atrial_Appendagegene	CCB	CACNB1	17	39170761	C	T	rs377266555	0.0094086	-0.587028	0.162437	0.000353253
Heart_Atrial_Appendagegene	CCB	CACNB2	10	18307933	G	C	rs61842674	0.107527	0.190285	0.0545684	0.000560822
Heart_Atrial_Appendagegene	CCB	CACNB3	12	48815557	C	G	rs150857355	0.0282258	0.63102	0.0863639	2.46e-12
Heart_Atrial_Appendagegene	CCB	CACNB4	2	151225896	G	A	rs190627603	0.0483871	-0.352187	0.098406	0.000401798
Heart_Atrial_Appendagegene	CCB	CACNA2D1	7	81973597	A	G	rs143903536	0.00672043	0.555128	0.171987	0.001385
Heart_Atrial_Appendagegene	CCB	CPT1A	11	67915721	A	T	rs263944	0.497312	-0.134352	0.0337022	8.42e-05
Heart_Atrial_Appendagegene	CCB	CPT2	1	54095617	T	C	rs115230336	0.0268817	0.227096	0.0630266	0.000367491
Heart_Atrial_Appendagegene	Thiazides	KCNMA1	10	77527370	G	T	rs2176283	0.462366	-0.402972	0.0584748	3.23e-11
Heart_Atrial_Appendagegene	Thiazides	CA13	8	84527785	A	G	rs10504804	0.0188172	0.644575	0.151157	2.69e-05
Heart_Atrial_Appendagegene	Thiazides	CA14	1	150258400	T	C	rs77154154	0.0416667	-0.363014	0.0709545	5.55e-07
Heart_Atrial_Appendagegene	Thiazides	CA1	8	85305036	A	C	rs13257749	0.0752688	-0.353407	0.115465	0.00240643
Heart_Atrial_Appendagegene	Thiazides	CA2	8	85144797	A	G	rs184726485	0.030914	-0.39784	0.107823	0.000266193
Heart_Atrial_Appendagegene	Thiazides	CA3	8	84718593	C	A	rs113817531	0.129032	0.254899	0.0794691	0.00148259
Heart_Atrial_Appendagegene	Thiazides	CA4	17	59826595	A	G	rs147664079	0.0134409	-0.634987	0.175276	0.000341814
Heart_Atrial_Appendagegene	Thiazides	CA5B	X	16440302	T	C	rs7055468	0.0201613	-0.291844	0.0839251	0.000580603
Heart_Atrial_Appendagegene	Thiazides	CA9	9	34911083	A	G	rs80135750	0.0201613	-0.465813	0.157191	0.00328516
Heart_Atrial_Appendagegene	Thiazides	FXYD2	11	117811034	A	G	rs71482116	0.236559	-0.368769	0.0406133	1.45e-17
Heart_Atrial_Appendagegene	Thiazides	GABRA2	4	46203519	G	A	rs495752	0.383065	-0.224563	0.0554167	6.46e-05
Heart_Atrial_Appendagegene	Thiazides	GABRA4	4	47121967	T	C	rs35262963	0.268817	-0.264272	0.0671924	0.000104089
Heart_Atrial_Appendagegene	Thiazides	GABRA5	15	26594380	T	C	rs141117395	0.0094086	-0.870275	0.208892	4.05e-05
Heart_Atrial_Appendagegene	Thiazides	GABRB1	4	47017604	C	T	rs6814188	0.407967	-0.199277	0.0495222	7.24e-05
Heart_Atrial_Appendagegene	Thiazides	GABRB2	5	160806527	A	C	rs4559039	0.0376344	-0.540874	0.139809	0.000134087
Heart_Atrial_Appendagegene	Thiazides	GABRB3	15	26611818	T	C	rs8178979	0.174731	-0.274171	0.0427325	5.4e-10
Heart_Atrial_Appendagegene	Thiazides	GABRD	1	2135551	T	C	rs55958603	0.0174731	-0.753979	0.191164	9.96e-05
Heart_Atrial_Appendagegene	Thiazides	GABRE	X	151536444	A	G	rs73618182	0.063172	-0.219772	0.0583714	0.000200094
Heart_Atrial_Appendagegene	Thiazides	GABRP	5	170788634	C	T	rs10036156	0.110215	-0.698794	0.0956408	2.46e-12
Heart_Atrial_Appendagegene	Thiazides	ADORA1	1	202884544	A	G	rs116255178	0.0094086	-0.605111	0.16111	0.00020722
Heart_Atrial_Appendagegene	Thiazides	ADORA2A	22	24222935	G	A	rs56232530	0.0107527	0.612755	0.180017	0.000754096
Heart_Atrial_Appendagegene	Thiazides	SCNN1A	12	5512974	T	C	rs6489631	0.0618132	-0.386728	0.10694	0.000350096
Heart_Atrial_Appendagegene	Thiazides	SCNN1B	16	24187529	A	T	rs198142	0.0698925	-0.540191	0.126623	2.66e-05
Heart_Atrial_Appendagegene	Thiazides	ATP1A1	1	117025878	A	G	rs12093834	0.0134409	-0.403427	0.0865204	4.69e-06
Heart_Left_Ventricle	ACEI	ACE	17	63480578	T	C	rs4304	0.0129534	-0.866255	0.126728	4.22e-11
Heart_Left_Ventricle	ARB	AGTR1	3	148696772	T	A	rs275650	0.180052	0.23669	0.0440469	1.5e-07
Heart_Left_Ventricle	ARB	PPARG	3	13091764	T	C	rs11710337	0.0233161	-0.611092	0.147891	4.61e-05
Heart_Left_Ventricle	BB	ADRB2	5	148874294	C	G	rs1036175	0.374352	-0.16429	0.0424215	0.00013079
Heart_Left_Ventricle	BB	ADRA1A	8	26786959	C	G	rs7833391	0.361399	0.130143	0.0275224	3.41e-06
Heart_Left_Ventricle	BB	ADRA1B	5	159743166	G	A	rs59854631	0.226684	0.173455	0.048041	0.000355189
Heart_Left_Ventricle	BB	ADRA1D	20	4259200	A	G	rs62211084	0.297927	-0.240767	0.0642709	0.000213414
Heart_Left_Ventricle	BB	KCNH2	7	150127826	T	C	rs375343742	0.0518135	0.192163	0.0449088	2.49e-05
Heart_Left_Ventricle	CCB	CACNA1C	12	2079297	G	A	rs10848609	0.213731	-0.131556	0.0366324	0.000381449
Heart_Left_Ventricle	CCB	CACNA1A	19	14196133	G	A	rs1975931	0.338083	-0.189517	0.0535513	0.000461974
Heart_Left_Ventricle	CCB	CACNA1G	17	50591665	C	T	rs11079918	0.345855	-0.228301	0.0534781	2.6e-05
Heart_Left_Ventricle	CCB	CACNA1H	16	2022491	A	G	rs369010538	0.0220207	0.413649	0.117348	0.000486101
Heart_Left_Ventricle	CCB	CACNB1	17	39530667	T	C	rs34070318	0.00906736	-0.837943	0.191568	1.66e-05
Heart_Left_Ventricle	CCB	CACNB2	10	18236471	G	T	rs16917080	0.011658	0.484992	0.131941	0.000278472
Heart_Left_Ventricle	CCB	CACNB3	12	48815557	C	G	rs150857355	0.0246114	0.426011	0.0907387	3.98e-06
Heart_Left_Ventricle	CCB	CACNA2D1	7	82455756	G	A	rs73160497	0.110104	0.10174	0.02784	0.000301674
Heart_Left_Ventricle	CCB	CACNA2D2	3	51122270	A	G	rs7643781	0.0375648	-0.300349	0.0957637	0.0018715
Heart_Left_Ventricle	CCB	CPT1A	11	69102681	G	A	rs11228497	0.0945596	-0.231652	0.0617449	0.000208876
Heart_Left_Ventricle	Thiazides	KCNMA1	10	77527370	G	T	rs2176283	0.455959	-0.408638	0.0522614	8.01e-14
Heart_Left_Ventricle	Thiazides	CA13	8	85608300	A	T	rs71525011	0.0142487	0.54904	0.174168	0.00177491
Heart_Left_Ventricle	Thiazides	CA14	1	149459942	T	G	rs1322887402	0.00777202	-0.483011	0.158434	0.00249298
Heart_Left_Ventricle	Thiazides	CA1	8	84414083	A	G	rs112303145	0.0142487	0.734508	0.256391	0.00445222
Heart_Left_Ventricle	Thiazides	CA2	8	85157259	G	A	rs7000849	0.117876	0.294498	0.070972	4.29e-05
Heart_Left_Ventricle	Thiazides	CA3	8	85504279	A	T	rs74700005	0.0569948	0.40411	0.11988	0.000842017
Heart_Left_Ventricle	Thiazides	CA4	17	60263583	T	A	rs237956	0.107513	-0.279231	0.0666561	3.64e-05
Heart_Left_Ventricle	Thiazides	CA5B	X	15599613	A	G	rs4646120	0.466321	-0.151408	0.0256103	8.76e-09
Heart_Left_Ventricle	Thiazides	CA9	9	36498518	A	G	rs76397726	0.173575	-0.292772	0.0901853	0.00129441
Heart_Left_Ventricle	Thiazides	FXYD2	11	117791924	G	C	rs10790210	0.283679	-0.232282	0.0401855	1.79e-08
Heart_Left_Ventricle	Thiazides	GABRB1	4	47011092	A	G	rs3934675	0.312176	-0.263396	0.0430749	2.85e-09
Heart_Left_Ventricle	Thiazides	GABRB3	15	26629248	C	T	rs12148310	0.287565	0.543352	0.0603598	2.13e-17
Heart_Left_Ventricle	Thiazides	GABRE	X	152074191	A	G	rs2960311	0.234456	0.431109	0.0420158	1.65e-21
Heart_Left_Ventricle	Thiazides	GABRP	5	170788390	C	A	rs3792811	0.354922	0.308557	0.0443614	2.03e-11
Heart_Left_Ventricle	Thiazides	SLC12A2	5	127159753	G	A	rs184029433	0.015544	-0.557594	0.163717	0.000744802
Heart_Left_Ventricle	Thiazides	ADORA1	1	203059583	G	C	rs4590732	0.443005	-0.131962	0.0295863	1.14e-05
Heart_Left_Ventricle	Thiazides	ADORA2A	22	24597174	G	C	rs113008691	0.0142487	-0.612653	0.158712	0.000137417
Heart_Left_Ventricle	Thiazides	SCNN1A	12	6436445	A	G	rs4469949	0.313471	-0.205255	0.0617004	0.000982604
Heart_Left_Ventricle	Thiazides	SCNN1B	16	23701582	A	G	rs35631	0.0971503	0.354941	0.10405	0.000730689
Heart_Left_Ventricle	Thiazides	ATP1A1	1	116357763	A	C	rs12049020	0.0453368	0.129818	0.0442075	0.00356231
Kidney_Cortex	ACEI	ACE	17	63468418	T	C	rs6504163	0.390411	0.564595	0.0867375	4.16e-08
Kidney_Cortex	ARB	AGTR1	3	147857947	C	A	rs78566906	0.0273973	1.45988	0.327713	5.02e-05
Kidney_Cortex	ARB	PPARG	3	11539728	C	A	rs76439720	0.0136986	2.1357	0.473085	4.12e-05
Kidney_Cortex	BB	ADRB1	10	113678707	A	G	rs11196418	0.136986	0.814744	0.212352	0.000363791
Kidney_Cortex	BB	ADRB2	5	148734348	T	C	rs7715328	0.0205479	-1.00505	0.287402	0.00102425
Kidney_Cortex	BB	ADRA1A	8	27565545	C	G	rs4732724	0.390411	-0.508491	0.14994	0.00140062
Kidney_Cortex	BB	ADRA1D	20	3507144	C	T	rs239129	0.328767	0.589257	0.154924	0.000403325
Kidney_Cortex	BB	KCNH2	7	151450163	T	C	rs60555664	0.0205479	1.81608	0.481792	0.000448166
Kidney_Cortex	CCB	CACNA1C	12	2321112	C	G	rs7304197	0.152174	0.689578	0.155773	5.5e-05
Kidney_Cortex	CCB	CACNA1I	22	39491537	G	C	rs5995742	0.0684932	0.732606	0.239973	0.00368957
Kidney_Cortex	CCB	CACNA1D	3	53769194	A	G	rs139328573	0.0136986	-2.1958	0.536486	0.000162259
Kidney_Cortex	CCB	CACNA1F	X	49238815	C	T	rs5952520	0.349315	-0.426262	0.0908531	2.28e-05
Kidney_Cortex	CCB	CACNA1S	1	201130147	C	T	rs2057579	0.335616	-0.484215	0.128064	0.000432361
Kidney_Cortex	CCB	CACNA1A	19	13771238	C	G	rs8110989	0.0821918	-0.858491	0.237813	0.000729653
Kidney_Cortex	CCB	CACNA1H	16	1613249	A	T	rs72761142	0.0958904	-0.700118	0.186295	0.00046408
Kidney_Cortex	CCB	CACNB1	17	38470605	C	T	rs137935776	0.0342466	-0.708131	0.194557	0.000666697
Kidney_Cortex	CCB	CACNB2	10	18376769	G	A	rs10828605	0.267123	-0.401657	0.108962	0.000578655
Kidney_Cortex	CCB	CACNB3	12	48814262	A	G	rs117579234	0.0479452	-0.918088	0.257511	0.000835002
Kidney_Cortex	CCB	CACNB4	2	151955668	A	G	rs113226732	0.0205479	-1.02147	0.278492	0.000611945
Kidney_Cortex	CCB	CACNA2D1	7	82132407	A	G	rs151139685	0.0410959	-0.973954	0.281862	0.00115911
Kidney_Cortex	CCB	CACNA2D2	3	49867867	A	G	rs13326300	0.0684932	-0.654237	0.196508	0.00167888
Kidney_Cortex	CCB	CPT1A	11	69619282	G	A	rs2510464	0.0753425	-0.693695	0.173814	0.000224294
Kidney_Cortex	CCB	CPT2	1	53365674	T	C	rs1933537	0.184932	-0.363026	0.0991948	0.000627306
Kidney_Cortex	Thiazides	KCNMA1	10	77706500	G	C	rs68037198	0.184932	-0.659749	0.197924	0.00165929
Kidney_Cortex	Thiazides	CA13	8	85645013	T	G	rs151184252	0.0342466	-0.866964	0.237386	0.000641984
Kidney_Cortex	Thiazides	CA14	1	150608105	A	G	rs12727474	0.0547945	1.29074	0.430126	0.00426189
Kidney_Cortex	Thiazides	CA1	8	86228874	T	A	rs71525041	0.0890411	-1.04515	0.247881	0.000109163
Kidney_Cortex	Thiazides	CA2	8	84871859	T	C	rs6473565	0.116438	-0.26457	0.0806206	0.00192767
Kidney_Cortex	Thiazides	CA3	8	85139159	T	A	rs7829050	0.363014	0.401056	0.0982245	0.000167452
Kidney_Cortex	Thiazides	CA4	17	60849635	C	A	rs79378385	0.0479452	-0.908328	0.282188	0.00230916
Kidney_Cortex	Thiazides	CA5B	X	15746461	G	A	rs4830993	0.184932	0.375631	0.111404	0.00148303
Kidney_Cortex	Thiazides	CA9	9	36354832	C	T	rs56134330	0.0616438	-1.03926	0.27746	0.000482289
Kidney_Cortex	Thiazides	SLC12A1	15	47524917	C	A	rs80128186	0.0205479	-0.971199	0.274916	0.000920646
Kidney_Cortex	Thiazides	FXYD2	11	117811617	T	C	rs186292996	0.0479452	-0.764515	0.186581	0.000159908
Kidney_Cortex	Thiazides	GABRA2	4	45956558	T	C	rs7677440	0.178082	0.816494	0.143602	7.54e-07
Kidney_Cortex	Thiazides	GABRB2	5	161327950	T	C	rs10515827	0.143836	0.779783	0.206805	0.000446529
Kidney_Cortex	Thiazides	GABRD	1	1604269	G	T	rs77786149	0.0205479	1.24473	0.345517	0.000746226
Kidney_Cortex	Thiazides	GABRE	X	152135960	T	C	rs6627538	0.0273973	0.843292	0.176997	1.79e-05
Kidney_Cortex	Thiazides	GABRP	5	170416626	T	C	rs13175143	0.260274	-0.608922	0.138266	5.93e-05
Kidney_Cortex	Thiazides	SLC12A2	5	128078295	C	T	rs72794354	0.0205479	-1.10337	0.370584	0.0045461
Kidney_Cortex	Thiazides	ADORA1	1	203508880	C	A	rs61827979	0.0616438	-0.885635	0.225951	0.000280868
Kidney_Cortex	Thiazides	ADORA2A	22	25057565	A	G	rs541585633	0.0205479	-1.44982	0.381724	0.000410176
Kidney_Cortex	Thiazides	SCNN1A	12	6728888	T	C	rs75938527	0.0547945	-0.622539	0.187961	0.00176524
Kidney_Cortex	Thiazides	SCNN1B	16	23194336	C	G	rs4247210	0.280822	0.553681	0.103141	2.28e-06
Kidney_Cortex	Thiazides	SCNN1G	16	23194336	C	G	rs4247210	0.280822	0.506369	0.113471	4.89e-05
Kidney_Cortex	Thiazides	ATP1A1	1	117371343	C	A	rs1289952	0.30137	0.229505	0.0578395	0.000241227
Liver	ACEI	ACE	17	63500774	A	G	rs7502639	0.466346	0.230665	0.065368	0.000538745
Liver	ARB	AGTR1	3	148704099	C	G	rs7622069	0.353365	0.343093	0.0712944	3.3e-06
Liver	ARB	PPARG	3	12797914	C	T	rs6806408	0.0817308	0.491081	0.132617	0.00028869
Liver	BB	ADRB1	10	113453069	C	T	rs145990073	0.00961538	-1.32493	0.39376	0.000949042
Liver	BB	ADRB2	5	148583860	G	C	rs7703941	0.177885	-0.295586	0.0855602	0.000697437
Liver	BB	ADRA1A	8	26693899	C	A	rs17055703	0.338942	-0.20358	0.0506882	8.9e-05
Liver	BB	ADRA1B	5	159934662	T	C	rs6859033	0.401442	-0.326452	0.0727646	1.34e-05
Liver	BB	ADRA1D	20	4222579	T	C	rs835875	0.473558	-0.342307	0.076308	1.34e-05
Liver	BB	KCNH2	7	151076168	T	C	rs55913625	0.0120192	-1.40543	0.370521	0.000207281
Liver	CCB	CACNA1D	3	54044805	A	T	rs35734208	0.0408654	0.586972	0.13989	4.39e-05
Liver	CCB	CACNA1A	19	13432085	C	G	rs10403301	0.360577	0.297004	0.0806298	0.000309842
Liver	CCB	CACNA1H	16	1193557	C	T	rs4347630	0.199519	0.376127	0.0676262	1.03e-07
Liver	CCB	CACNB1	17	38413473	T	C	rs72834032	0.0552885	-0.407881	0.117906	0.000686245
Liver	CCB	CACNB2	10	17766489	G	C	rs2461179	0.252404	-0.222914	0.0578613	0.000166058
Liver	CCB	CACNB3	12	49644509	A	G	rs4073998	0.168269	0.355797	0.0859292	5.47e-05
Liver	CCB	CACNA2D1	7	82175115	A	T	rs73705868	0.00485437	-1.51641	0.374079	7.7e-05
Liver	CCB	CACNA2D2	3	50262685	C	T	rs4141060	0.1875	-0.568968	0.0987635	3.9e-08
Liver	CCB	CPT1A	11	69041308	C	G	rs11228455	0.247596	-0.214673	0.0532384	8.36e-05
Liver	CCB	CPT2	1	53361832	G	C	rs146007918	0.0144231	-0.797842	0.181924	2.04e-05
Liver	Thiazides	KCNMA1	10	77296912	G	C	rs817988	0.436548	-0.363238	0.0547736	4.35e-10
Liver	Thiazides	CA13	8	86214924	G	A	rs10956518	0.0913462	-0.321912	0.112678	0.00481858
Liver	Thiazides	CA14	1	150636177	G	C	rs72700870	0.149038	-0.205524	0.0582509	0.000539618
Liver	Thiazides	CA1	8	85644438	G	T	rs71502650	0.0817308	-0.591499	0.170684	0.000671932
Liver	Thiazides	CA3	8	85243699	A	T	rs13259464	0.415865	0.315006	0.0749889	4.31e-05
Liver	Thiazides	CA4	17	59177274	G	A	rs72830755	0.0120192	-1.19447	0.345127	0.000682476
Liver	Thiazides	CA5A	16	87895762	A	G	rs147037606	0.201923	0.380448	0.0722344	4.2e-07
Liver	Thiazides	CA5B	X	15776641	A	G	rs5980183	0.418269	-0.321207	0.0587547	1.63e-07
Liver	Thiazides	CA9	9	36135427	C	T	rs10972754	0.492788	0.307499	0.0781534	0.000121786
Liver	Thiazides	FXYD2	11	117825496	A	G	rs57703856	0.100962	-0.47624	0.115694	6.02e-05
Liver	Thiazides	GABRB3	15	25942169	G	T	rs11161255	0.394231	0.365438	0.0863367	3.79e-05
Liver	Thiazides	GABRD	1	1454765	G	C	rs112073382	0.0168269	1.79285	0.375059	3.8e-06
Liver	Thiazides	GABRP	5	170743604	C	G	rs61375371	0.0144231	-1.73675	0.393054	1.78e-05
Liver	Thiazides	SLC12A2	5	128095593	G	A	rs6889311	0.199519	0.351614	0.0846863	5.23e-05
Liver	Thiazides	ADORA1	1	203078493	A	C	rs3087949	0.262019	-0.355097	0.086966	6.86e-05
Liver	Thiazides	ADORA2A	22	25294469	A	G	rs6004551	0.0288462	0.564924	0.161378	0.000594489
Liver	Thiazides	ATP1A1	1	116195919	G	A	rs151060620	0.0120192	-0.472038	0.132763	0.000490209
Lung	ARB	AGTR1	3	148469636	A	G	rs3863996	0.0980583	0.344446	0.0613442	3.47e-08
Lung	ARB	PPARG	3	12273013	G	C	rs2960420	0.38835	-0.104975	0.0312508	0.000849226
Lung	BB	ADRB1	10	113985024	G	A	rs71484913	0.0174757	0.498592	0.132806	0.000196898
Lung	BB	ADRA1A	8	26693899	C	A	rs17055703	0.332039	-0.299111	0.0372105	8.28e-15
Lung	BB	ADRA1B	5	160598108	T	C	rs11950954	0.140777	0.135041	0.0392601	0.000637327
Lung	BB	ADRA1D	20	4242094	A	G	rs35160778	0.46699	0.146387	0.0387559	0.000180173
Lung	BB	ADRB3	8	37890978	C	T	rs78599272	0.0359223	-0.485012	0.136917	0.000438416
Lung	CCB	CACNA1C	12	1570618	T	G	rs7969171	0.392233	0.0888662	0.0280568	0.00164411
Lung	CCB	CACNA1I	22	39687725	G	T	rs3747179	0.22233	-0.153484	0.0394218	0.00011401
Lung	CCB	CACNA1D	3	53343830	G	C	rs74433231	0.132039	-0.164896	0.0490152	0.000834159
Lung	CCB	CACNA1F	X	49228030	C	T	rs6609854	0.3	-0.380773	0.0223819	2.32e-50
Lung	CCB	CACNA1A	19	13207166	T	G	rs7254351	0.432039	-0.357983	0.0530648	4.74e-11
Lung	CCB	CACNA1G	17	50544004	C	T	rs1122634	0.437864	-0.210522	0.0358895	8.73e-09
Lung	CCB	CACNA1H	16	813398	T	C	rs13337837	0.0504854	0.310511	0.0755428	4.7e-05
Lung	CCB	CACNB1	17	39194076	T	C	rs72823343	0.0398058	0.176683	0.0583388	0.00260016
Lung	CCB	CACNB2	10	18701386	G	A	rs1542727	0.18835	0.173953	0.0444743	0.000106125
Lung	CCB	CACNB3	12	48818130	T	C	rs34014405	0.185437	0.24266	0.0317695	1.36e-13
Lung	CCB	CACNB4	2	152067967	C	T	rs12693235	0.25534	-0.158968	0.035571	9.98e-06
Lung	CCB	CACNG1	17	67402859	A	G	rs12941862	0.0669903	-0.393921	0.0984385	7.37e-05
Lung	CCB	CACNA2D1	7	82354308	A	G	rs2368021	0.314563	0.158103	0.0272214	1.2e-08
Lung	CCB	CPT1A	11	69000175	C	T	rs1249581	0.0213592	0.570556	0.148815	0.000144249
Lung	CCB	CPT2	1	53218853	G	C	rs436887	0.292233	-0.114806	0.0189789	3.09e-09
Lung	Thiazides	KCNMA1	10	77552356	T	C	rs816868	0.457282	-0.489788	0.0382119	3.13e-32
Lung	Thiazides	SLC12A3	16	57410859	G	A	rs62037110	0.0427184	-0.529866	0.122118	1.77e-05
Lung	Thiazides	CA13	8	84914310	C	T	rs6990756	0.28835	0.144423	0.0304533	2.85e-06
Lung	Thiazides	CA1	8	84794840	C	T	rs35418321	0.00873786	0.904831	0.28007	0.00132634
Lung	Thiazides	CA2	8	85366625	G	A	rs117784700	0.015534	-0.542129	0.145119	0.000211499
Lung	Thiazides	CA3	8	85489967	T	C	rs1845253	0.372816	-0.160598	0.0390568	4.67e-05
Lung	Thiazides	CA4	17	60498044	T	C	rs56930148	0.0165049	0.45699	0.132449	0.000613365
Lung	Thiazides	CA5B	X	15966656	T	C	rs1074294	0.23301	0.128826	0.0287374	9.38e-06
Lung	Thiazides	CA9	9	36036006	C	T	rs7873354	0.136893	0.303203	0.0846963	0.000381574
Lung	Thiazides	FXYD2	11	117791019	C	G	rs1014034	0.447573	-0.195711	0.0377606	3.32e-07
Lung	Thiazides	GABRA2	4	45483078	T	C	rs1486619	0.0718447	-0.347413	0.085435	5.65e-05
Lung	Thiazides	GABRB2	5	161520654	T	C	rs11135151	0.301942	-0.269136	0.0474696	2.58e-08
Lung	Thiazides	GABRB3	15	26629248	C	T	rs12148310	0.295146	0.637086	0.055064	3.02e-27
Lung	Thiazides	GABRD	1	2031194	G	A	rs16824627	0.15534	0.246646	0.0611312	6.43e-05
Lung	Thiazides	GABRE	X	151984785	G	C	rs2051528	0.43301	-0.0891386	0.0252236	0.000452271
Lung	Thiazides	GABRP	5	170776016	A	G	rs7722732	0.41068	0.282209	0.0436726	2.72e-10
Lung	Thiazides	SLC12A2	5	127901674	A	G	rs13166824	0.193204	0.195551	0.0412856	2.93e-06
Lung	Thiazides	ADORA1	1	203059243	T	G	rs61732315	0.167961	-0.276672	0.0584698	2.99e-06
Lung	Thiazides	SCNN1A	12	7056155	T	G	rs11064494	0.0281553	0.151733	0.0470845	0.0013638
Lung	Thiazides	SCNN1B	16	23817792	A	G	rs75309926	0.0378641	0.262338	0.0780272	0.000840213
Lung	Thiazides	SCNN1G	16	23647934	C	T	rs117998954	0.0116505	0.617191	0.171192	0.000347115
Lung	Thiazides	ATP1A1	1	115399096	T	C	rs34179374	0.0300971	-0.170741	0.0447481	0.000155065
Minor_Salivary_Gland	ACEI	ACE	17	63548623	C	T	rs78416372	0.0104167	-1.04441	0.28756	0.000416195
Minor_Salivary_Gland	ARB	AGTR1	3	147734521	T	C	rs116493117	0.0277778	0.593039	0.181926	0.00145412
Minor_Salivary_Gland	ARB	PPARG	3	12946260	C	T	rs2569996	0.256944	0.396848	0.0942784	5e-05
Minor_Salivary_Gland	BB	ADRB1	10	114268199	T	C	rs17091481	0.201389	0.503593	0.106195	5.92e-06
Minor_Salivary_Gland	BB	ADRB2	5	148993743	T	C	rs13166730	0.15625	-0.339408	0.10509	0.00160232
Minor_Salivary_Gland	BB	ADRA1A	8	27730236	A	G	rs17057638	0.0173611	1.00411	0.269926	0.000305491
Minor_Salivary_Gland	BB	ADRA1B	5	159139737	G	A	rs2420354	0.5	0.35754	0.0954692	0.000279397
Minor_Salivary_Gland	BB	ADRA1D	20	3775562	A	G	rs13036966	0.263889	-0.332033	0.0990218	0.00107203
Minor_Salivary_Gland	BB	KCNH2	7	150185248	C	G	rs76801704	0.0347222	-0.700354	0.174863	0.000108312
Minor_Salivary_Gland	CCB	CACNA1I	22	40333610	G	A	rs470113	0.225694	0.375055	0.0931194	9.96e-05
Minor_Salivary_Gland	CCB	CACNA1D	3	53612512	A	G	rs17053265	0.0277778	0.823344	0.16659	2.55e-06
Minor_Salivary_Gland	CCB	CACNA1F	X	49228030	C	T	rs6609854	0.315972	-0.492783	0.0597017	2.39e-13
Minor_Salivary_Gland	CCB	CACNA1S	1	201574432	A	G	rs79279582	0.00694444	-1.6427	0.463176	0.00055913
Minor_Salivary_Gland	CCB	CACNA1A	19	13205974	T	C	rs12981724	0.420139	-0.388653	0.0944763	7.2e-05
Minor_Salivary_Gland	CCB	CACNA1G	17	51536939	T	C	rs115342637	0.0173611	1.22846	0.366953	0.00109131
Minor_Salivary_Gland	CCB	CACNA1H	16	1519185	A	G	rs117190102	0.0138889	1.04743	0.262638	0.000115402
Minor_Salivary_Gland	CCB	CACNB1	17	38595374	G	C	rs58064146	0.0104167	1.30842	0.319612	7.77e-05
Minor_Salivary_Gland	CCB	CACNB2	10	18696911	T	C	rs1490196	0.395833	0.230873	0.0668002	0.00076037
Minor_Salivary_Gland	CCB	CACNB3	12	47939111	T	G	rs115303665	0.0138889	1.02148	0.241602	4.65e-05
Minor_Salivary_Gland	CCB	CACNB4	2	152441579	A	G	rs13026712	0.00694444	1.35028	0.400553	0.00101038
Minor_Salivary_Gland	CCB	CACNG1	17	67405518	T	C	rs117441763	0.0208333	-1.07732	0.262524	7.48e-05
Minor_Salivary_Gland	CCB	CACNA2D1	7	82024460	A	C	rs143477829	0.00347222	-2.9175	0.678703	3.54e-05
Minor_Salivary_Gland	CCB	CACNA2D2	3	50523067	A	G	rs61193866	0.0277778	-0.714366	0.159253	1.69e-05
Minor_Salivary_Gland	CCB	CPT1A	11	69246047	T	C	rs67943767	0.0416667	-1.05914	0.245848	3.41e-05
Minor_Salivary_Gland	CCB	CPT2	1	52319488	A	G	rs2762825	0.458333	0.261182	0.0761885	0.00083554
Minor_Salivary_Gland	Thiazides	KCNMA1	10	77630816	T	G	rs2048626	0.201389	0.355348	0.0741721	4.84e-06
Minor_Salivary_Gland	Thiazides	CA13	8	85186014	T	C	rs7838900	0.236111	-0.286023	0.0693312	6.89e-05
Minor_Salivary_Gland	Thiazides	CA14	1	149737708	T	C	rs7550943	0.0173611	1.10351	0.3078	0.000489655
Minor_Salivary_Gland	Thiazides	CA2	8	85042108	T	C	rs142775649	0.0381944	-0.366887	0.134385	0.00729335
Minor_Salivary_Gland	Thiazides	CA3	8	84553930	A	C	rs75849476	0.0243056	0.910789	0.253614	0.000479448
Minor_Salivary_Gland	Thiazides	CA4	17	59656899	T	C	rs182667736	0.0104167	1.73588	0.427285	8.74e-05
Minor_Salivary_Gland	Thiazides	CA5B	X	16182273	G	A	rs12390300	0.0763889	0.295645	0.0891911	0.00121612
Minor_Salivary_Gland	Thiazides	CA6	1	9680903	A	G	rs57561254	0.0347222	1.26291	0.287332	2.42e-05
Minor_Salivary_Gland	Thiazides	CA7	16	65964712	G	A	rs4785885	0.461806	-0.41117	0.115806	0.00055169
Minor_Salivary_Gland	Thiazides	CA9	9	36325967	T	G	rs79418381	0.0277778	-1.14263	0.351068	0.00147805
Minor_Salivary_Gland	Thiazides	FXYD2	11	118686286	C	T	rs72999502	0.0451389	0.625725	0.169145	0.000328579
Minor_Salivary_Gland	Thiazides	GABRA3	X	152233340	C	T	rs138022225	0.184028	0.356272	0.0753763	6.32e-06
Minor_Salivary_Gland	Thiazides	GABRB1	4	46916201	T	G	rs77362300	0.0972222	-0.537014	0.132094	8.64e-05
Minor_Salivary_Gland	Thiazides	GABRB2	5	161178331	G	A	rs193212	0.0381944	0.530341	0.150355	0.000597415
Minor_Salivary_Gland	Thiazides	GABRB3	15	26629248	C	T	rs12148310	0.291667	0.658652	0.133011	2.45e-06
Minor_Salivary_Gland	Thiazides	GABRD	1	1674848	C	G	rs28678861	0.0173611	1.7165	0.408614	5.17e-05
Minor_Salivary_Gland	Thiazides	GABRE	X	152041600	G	A	rs60062959	0.3125	0.382836	0.0576449	9.8e-10
Minor_Salivary_Gland	Thiazides	GABRG3	15	27500082	T	C	rs10852211	0.315972	-0.249508	0.0692579	0.000460971
Minor_Salivary_Gland	Thiazides	GABRP	5	170783816	C	T	rs929762	0.486111	0.295825	0.0704305	5.18e-05
Minor_Salivary_Gland	Thiazides	GABRQ	X	152497433	A	G	rs5970315	0.0451389	-0.461031	0.157168	0.00402369
Minor_Salivary_Gland	Thiazides	SLC12A2	5	128198913	A	C	rs80129176	0.0104167	0.97497	0.290907	0.00107786
Minor_Salivary_Gland	Thiazides	ADORA1	1	203392646	A	G	rs533253738	0.0208333	-1.227	0.272061	1.53e-05
Minor_Salivary_Gland	Thiazides	SCNN1A	12	5504370	T	C	rs11612899	0.194444	-0.255011	0.0690612	0.000336566
Minor_Salivary_Gland	Thiazides	SCNN1B	16	23711791	T	A	rs35851391	0.0868056	0.293282	0.0849902	0.000774301
Minor_Salivary_Gland	Thiazides	SCNN1G	16	22936258	C	T	rs995128	0.197917	-0.301542	0.0863971	0.00067777
Minor_Salivary_Gland	Thiazides	ATP1A1	1	115872168	T	C	rs1689121	0.0243056	0.550454	0.137622	0.000110518
Muscle_Skeletal	ACEI	ACE	17	63468728	C	T	rs56245266	0.0325779	-0.644645	0.075496	9.99e-17
Muscle_Skeletal	ARB	AGTR1	3	148694578	G	A	rs409742	0.184136	0.174469	0.0346668	6.3e-07
Muscle_Skeletal	ARB	PPARG	3	12884542	T	C	rs2600227	0.395184	-0.122231	0.0327815	0.000209667
Muscle_Skeletal	BB	ADRB1	10	114014383	T	C	rs7921036	0.415722	0.272163	0.0480607	2.25e-08
Muscle_Skeletal	BB	ADRB2	5	148859406	G	A	rs6580585	0.279037	0.199522	0.0419845	2.49e-06
Muscle_Skeletal	BB	ADRA1A	8	26693899	C	A	rs17055703	0.315156	-0.356677	0.0473364	1.69e-13
Muscle_Skeletal	BB	ADRA1B	5	160367450	T	G	rs72814359	0.137394	0.203088	0.0545173	0.000212499
Muscle_Skeletal	BB	ADRA1D	20	4625359	T	C	rs6052696	0.351275	0.151493	0.041492	0.000282553
Muscle_Skeletal	BB	KCNH2	7	150845427	T	G	rs6977081	0.386686	-0.149924	0.0392662	0.000147622
Muscle_Skeletal	CCB	CACNA1C	12	2450293	G	A	rs11062234	0.0807365	0.176415	0.045723	0.0001258
Muscle_Skeletal	CCB	CACNA1S	1	201041734	C	T	rs6675915	0.468839	0.0822715	0.0183227	8.45e-06
Muscle_Skeletal	CCB	CACNA1A	19	12750172	G	A	rs73501394	0.026204	0.418291	0.122695	0.000692717
Muscle_Skeletal	CCB	CACNA1H	16	739549	T	C	rs117664197	0.00991501	0.421239	0.113636	0.000228102
Muscle_Skeletal	CCB	CACNB2	10	18308669	A	G	rs61842677	0.108357	0.839377	0.0592457	8.43e-40
Muscle_Skeletal	CCB	CACNB3	12	48561253	C	T	rs79299376	0.0856941	-0.177428	0.0528107	0.000826928
Muscle_Skeletal	CCB	CACNG1	17	67056489	C	T	rs2684	0.438385	-0.189284	0.023763	7.61e-15
Muscle_Skeletal	CCB	CACNA2D1	7	81483495	T	C	rs138578634	0.0318697	0.165453	0.0468937	0.000448453
Muscle_Skeletal	CCB	CACNA2D2	3	50524248	C	T	rs77819898	0.0134561	0.455936	0.130271	0.000497941
Muscle_Skeletal	CCB	CPT1A	11	69219851	T	C	rs77188085	0.0219547	-0.489642	0.127753	0.000139328
Muscle_Skeletal	CCB	CPT2	1	53356359	C	T	rs184775902	0.0141643	0.223517	0.0697581	0.00142221
Muscle_Skeletal	Thiazides	KCNMA1	10	77492688	C	G	rs816850	0.291785	-0.270136	0.0285375	5.57e-20
Muscle_Skeletal	Thiazides	CA13	8	84966921	A	T	rs9694729	0.0148725	-0.659136	0.147625	9.48e-06
Muscle_Skeletal	Thiazides	CA14	1	150097077	A	G	rs75910782	0.0092068	0.372097	0.119794	0.00197991
Muscle_Skeletal	Thiazides	CA1	8	86183609	T	C	rs62512386	0.0474504	-0.406452	0.105228	0.000123677
Muscle_Skeletal	Thiazides	CA2	8	85402626	A	G	rs10087278	0.433428	0.175915	0.0295051	4.13e-09
Muscle_Skeletal	Thiazides	CA3	8	85482363	A	T	rs10088136	0.395892	-0.128845	0.0176536	8.71e-13
Muscle_Skeletal	Thiazides	CA4	17	60189288	A	G	rs141589287	0.0219547	0.46355	0.133004	0.000525524
Muscle_Skeletal	Thiazides	CA5B	X	15666611	G	A	rs5936007	0.461756	-0.144407	0.0232791	9.96e-10
Muscle_Skeletal	Thiazides	CA9	9	35686598	T	C	rs1243873	0.461756	-0.177585	0.0409222	1.66e-05
Muscle_Skeletal	Thiazides	FXYD2	11	117801846	T	C	rs10892173	0.398017	-0.246149	0.0466341	1.79e-07
Muscle_Skeletal	Thiazides	GABRB2	5	161490947	G	A	rs10069900	0.325071	-0.35409	0.0479522	4.83e-13
Muscle_Skeletal	Thiazides	GABRD	1	1237404	T	C	rs77065449	0.00853485	1.07164	0.26498	5.89e-05
Muscle_Skeletal	Thiazides	GABRE	X	151708662	A	G	rs143618940	0.0339943	-0.229664	0.0601068	0.000145999
Muscle_Skeletal	Thiazides	SLC12A2	5	128147905	G	A	rs73337363	0.274788	0.211986	0.0311516	2.34e-11
Muscle_Skeletal	Thiazides	ADORA1	1	202662929	T	C	rs4950864	0.101275	-0.217356	0.0524514	3.88e-05
Muscle_Skeletal	Thiazides	ADORA2A	22	23530889	T	C	rs5759884	0.342776	-0.12866	0.037466	0.000633293
Muscle_Skeletal	Thiazides	SCNN1A	12	7326108	A	G	rs112463842	0.0892351	0.230159	0.0696196	0.000999773
Muscle_Skeletal	Thiazides	SCNN1B	16	22931094	C	T	rs12448360	0.382436	0.125099	0.0318087	9.32e-05
Muscle_Skeletal	Thiazides	SCNN1G	16	23475472	C	G	rs147679405	0.0247875	-0.480679	0.132985	0.000324683
Muscle_Skeletal	Thiazides	ATP1A1	1	116437203	A	C	rs78465455	0.0226629	-0.25459	0.0664463	0.000139991
Nerve_Tibial	ACEI	ACE	17	63476980	T	C	rs4292	0.361842	-0.192355	0.0314642	2.08e-09
Nerve_Tibial	ARB	AGTR1	3	148667570	C	T	rs2934080	0.154135	0.249071	0.0313166	1.41e-14
Nerve_Tibial	ARB	PPARG	3	12282731	T	C	rs2920503	0.269737	-0.11922	0.0230022	3.27e-07
Nerve_Tibial	BB	ADRB1	10	114809550	A	G	rs55845490	0.00845865	-0.893489	0.261804	0.00069953
Nerve_Tibial	BB	ADRB2	5	148843575	C	A	rs34081286	0.37594	0.222359	0.046326	2.15e-06
Nerve_Tibial	BB	ADRA1B	5	160276775	C	T	rs188714631	0.0150376	0.591016	0.138032	2.26e-05
Nerve_Tibial	BB	ADRA1D	20	4245130	G	C	rs11087626	0.049812	0.205756	0.0490022	3.22e-05
Nerve_Tibial	BB	KCNH2	7	150970122	T	C	rs3807375	0.423872	-0.275973	0.0319206	8.86e-17
Nerve_Tibial	CCB	CACNA1C	12	2079297	G	A	rs10848609	0.202068	-0.115522	0.0322354	0.000374773
Nerve_Tibial	CCB	CACNA1D	3	53418403	A	C	rs28363804	0.112782	0.26102	0.0495426	2.11e-07
Nerve_Tibial	CCB	CACNA1F	X	49228030	C	T	rs6609854	0.275376	-0.41644	0.0270008	1.36e-43
Nerve_Tibial	CCB	CACNA1S	1	200443227	T	C	rs61824929	0.108083	0.303664	0.0834194	0.000303198
Nerve_Tibial	CCB	CACNA1A	19	13573550	A	G	rs7258120	0.460526	0.290452	0.0287358	7.83e-22
Nerve_Tibial	CCB	CACNA1B	9	137866503	T	G	rs72769011	0.179511	0.45674	0.0688377	9.1e-11
Nerve_Tibial	CCB	CACNA1G	17	50555910	G	A	rs878619	0.407895	-0.227931	0.0520571	1.48e-05
Nerve_Tibial	CCB	CACNA1H	16	1714230	T	C	rs141819954	0.0131579	-0.450947	0.109117	4.26e-05
Nerve_Tibial	CCB	CACNB1	17	38461584	A	G	rs73302610	0.012218	0.593285	0.157336	0.000183829
Nerve_Tibial	CCB	CACNB2	10	18133481	G	T	rs57831826	0.087406	-0.256244	0.0586866	1.56e-05
Nerve_Tibial	CCB	CACNB3	12	48815557	C	G	rs150857355	0.0244361	1.03195	0.0946468	8.68e-25
Nerve_Tibial	CCB	CACNB4	2	151944004	A	G	rs78803131	0.0169173	-0.36585	0.0999367	0.000280452
Nerve_Tibial	CCB	CACNA2D1	7	82437439	G	T	rs7793312	0.380639	-0.128962	0.0297941	1.84e-05
Nerve_Tibial	CCB	CACNA2D2	3	51352139	G	A	rs12487468	0.0272556	-0.423934	0.122179	0.000569711
Nerve_Tibial	CCB	CPT1A	11	69010915	C	T	rs35377497	0.394737	0.128948	0.0349127	0.000247704
Nerve_Tibial	CCB	CPT2	1	53199940	A	G	rs2046138	0.484962	-0.173174	0.0253408	2.62e-11
Nerve_Tibial	Thiazides	CA13	8	85129609	A	G	rs2403088	0.299812	-0.293744	0.0292239	1.25e-21
Nerve_Tibial	Thiazides	CA14	1	151145559	G	C	rs11204782	0.31015	0.12457	0.0412783	0.00268679
Nerve_Tibial	Thiazides	CA1	8	85055341	C	A	rs148118671	0.0112782	-0.87328	0.26532	0.00107319
Nerve_Tibial	Thiazides	CA2	8	85924557	C	T	rs1426565	0.101504	-0.481229	0.102405	3.45e-06
Nerve_Tibial	Thiazides	CA3	8	85299698	T	C	rs12541299	0.397556	0.159894	0.0434529	0.000261015
Nerve_Tibial	Thiazides	CA4	17	60144638	G	A	rs345195	0.131579	0.242686	0.0600591	6.24e-05
Nerve_Tibial	Thiazides	CA5B	X	15658294	A	G	rs4830974	0.452068	-0.125092	0.0264073	2.89e-06
Nerve_Tibial	Thiazides	CA7	16	66816861	C	G	rs9888921	0.0150376	-0.649471	0.191415	0.00075082
Nerve_Tibial	Thiazides	CA9	9	35212186	A	T	rs74543768	0.0150376	-0.920228	0.251776	0.000286765
Nerve_Tibial	Thiazides	FXYD2	11	117839403	A	C	rs562089	0.197446	-0.362974	0.0481853	2.63e-13
Nerve_Tibial	Thiazides	GABRA2	4	46400317	T	C	rs62302678	0.106203	0.520684	0.0483181	2.63e-24
Nerve_Tibial	Thiazides	GABRA3	X	151991911	C	G	rs5925083	0.24718	0.105749	0.0324797	0.00121364
Nerve_Tibial	Thiazides	GABRA4	4	46876202	A	G	rs9291291	0.125	0.384169	0.0704116	7.95e-08
Nerve_Tibial	Thiazides	GABRB2	5	161548326	T	C	rs3816596	0.384398	-0.22019	0.051485	2.31e-05
Nerve_Tibial	Thiazides	GABRB3	15	26629248	C	T	rs12148310	0.317669	0.455453	0.0427165	7.04e-24
Nerve_Tibial	Thiazides	GABRD	1	2025860	T	C	rs3820007	0.43985	-0.235294	0.0550213	2.31e-05
Nerve_Tibial	Thiazides	GABRE	X	150999647	A	C	rs5925460	0.0601504	-0.133371	0.0387509	0.00063048
Nerve_Tibial	Thiazides	GABRG1	4	46269635	T	C	rs529826	0.441729	-0.308867	0.0354904	5.75e-17
Nerve_Tibial	Thiazides	GABRP	5	170808845	C	G	rs72837689	0.137218	0.280212	0.0560872	8.32e-07
Nerve_Tibial	Thiazides	GABRQ	X	151700327	G	C	rs4469605	0.234962	-0.106131	0.0264495	7e-05
Nerve_Tibial	Thiazides	SLC12A2	5	127523899	A	G	rs114628613	0.0178571	0.261461	0.0801227	0.00118306
Nerve_Tibial	Thiazides	ADORA1	1	203200263	G	A	rs872129	0.133459	0.251821	0.0543113	4.62e-06
Nerve_Tibial	Thiazides	SCNN1A	12	5868368	C	T	rs73052332	0.0422932	0.38721	0.0884109	1.47e-05
Nerve_Tibial	Thiazides	SCNN1B	16	22437585	G	A	rs367837157	0.117481	-0.196211	0.0506514	0.000122656
Nerve_Tibial	Thiazides	SCNN1G	16	23403986	T	C	rs117467600	0.0169173	0.514005	0.154224	0.000928691
Nerve_Tibial	Thiazides	ATP1A1	1	116273190	C	T	rs4839525	0.268797	-0.0795322	0.0175172	7.18e-06
Ovary	ACEI	ACE	17	63933143	A	G	rs12452767	0.356287	0.210065	0.066292	0.00191818
Ovary	ARB	AGTR1	3	149192734	G	A	rs1523513	0.497006	-0.200853	0.0609871	0.00128269
Ovary	ARB	PPARG	3	11647175	A	G	rs62245784	0.0179641	-1.09572	0.267257	7.33e-05
Ovary	BB	ADRB1	10	114325898	G	T	rs66796658	0.011976	-1.46676	0.441096	0.00115507
Ovary	BB	ADRB2	5	149466955	A	G	rs11750184	0.269461	-0.322387	0.076871	5.11e-05
Ovary	BB	HTR1A	5	62967125	C	T	rs10073117	0.302395	-0.406707	0.10586	0.000191838
Ovary	BB	ADRA1A	8	26843738	C	G	rs59744548	0.203593	-0.717102	0.0998761	5.2e-11
Ovary	BB	ADRA1B	5	159258099	T	C	rs7705001	0.0149701	-0.966661	0.275884	0.000633913
Ovary	BB	ADRB3	8	38928919	A	G	rs74700076	0.11976	-0.304489	0.0987333	0.00250678
Ovary	BB	KCNH2	7	150849357	T	C	rs80262267	0.0449102	-1.09472	0.176204	6.86e-09
Ovary	CCB	CACNA1C	12	1111669	C	A	rs11061637	0.0329341	-0.64199	0.152668	4.89e-05
Ovary	CCB	CACNA1I	22	40363518	T	C	rs187587606	0.00898204	-1.37099	0.430268	0.0018134
Ovary	CCB	CACNA1D	3	53150840	A	G	rs35292588	0.134731	0.334495	0.0932978	0.000478785
Ovary	CCB	CACNA1F	X	49128780	A	G	rs191856822	0.0269461	-0.953713	0.280701	0.000908271
Ovary	CCB	CACNA1S	1	201027414	A	G	rs115862600	0.0209581	-1.26109	0.314829	0.000104651
Ovary	CCB	CACNA1A	19	13390005	A	C	rs142630585	0.0239521	-0.850012	0.23833	0.000510888
Ovary	CCB	CACNA1B	9	138219309	T	C	rs116196122	0.0149701	1.44177	0.404051	0.000507799
Ovary	CCB	CACNA1G	17	50533402	C	A	rs58370121	0.0299401	-0.957185	0.250826	0.00021072
Ovary	CCB	CACNA1H	16	1615664	T	C	rs41509448	0.00898204	1.30568	0.35799	0.000385436
Ovary	CCB	CACNB1	17	39323890	C	T	rs190054616	0.011976	1.29508	0.363111	0.000510721
Ovary	CCB	CACNB2	10	17928126	T	C	rs997877395	0.00299401	-2.58087	0.604313	3.78e-05
Ovary	CCB	CACNB3	12	49217521	G	A	rs74484931	0.0239521	0.784189	0.160332	2.98e-06
Ovary	CCB	CACNB4	2	151142477	A	C	rs79731123	0.0209581	-0.980196	0.253735	0.000177561
Ovary	CCB	CACNA2D1	7	82313531	C	T	rs10274741	0.254491	-0.286222	0.0801375	0.000501936
Ovary	CCB	CACNA2D2	3	50475726	G	A	rs916288	0.272455	-0.244196	0.0828296	0.00380548
Ovary	CCB	CPT2	1	54124668	A	C	rs673866	0.427711	-0.201239	0.0510461	0.000132573
Ovary	Thiazides	CA13	8	84680678	G	C	rs547042172	0.00598802	-1.54149	0.469584	0.00132834
Ovary	Thiazides	CA14	1	149722005	A	G	rs782636323	0.0149701	-0.725906	0.237104	0.00268795
Ovary	Thiazides	CA1	8	85093090	A	G	rs146272938	0.0209581	1.22213	0.421748	0.0044281
Ovary	Thiazides	CA2	8	86008825	C	T	rs141812438	0.0508982	0.762561	0.213529	0.00050266
Ovary	Thiazides	CA4	17	60458554	G	T	rs149554249	0.0209581	0.740565	0.25586	0.00447276
Ovary	Thiazides	CA5B	X	15773975	A	G	rs140125472	0.0568862	-0.545357	0.165322	0.0012602
Ovary	Thiazides	CA7	16	66452921	G	C	rs76293992	0.0149701	1.30928	0.336183	0.000158184
Ovary	Thiazides	CA9	9	36023640	G	C	rs4144606	0.113772	-0.479091	0.137317	0.000667098
Ovary	Thiazides	FXYD2	11	117799567	C	G	rs7943887	0.479042	-0.52184	0.0568879	1.06e-15
Ovary	Thiazides	GABRA2	4	46132043	A	G	rs76038046	0.0718563	-0.503253	0.146226	0.000783333
Ovary	Thiazides	GABRB2	5	162357657	T	G	rs147163774	0.011976	1.57777	0.401024	0.000136546
Ovary	Thiazides	GABRB3	15	26590960	A	T	rs11637029	0.39521	0.513935	0.0939574	2.3e-07
Ovary	Thiazides	GABRD	1	1212442	T	C	rs139193785	0.00898204	1.98808	0.495857	0.000103194
Ovary	Thiazides	GABRE	X	151746602	C	T	rs12387188	0.125749	-0.30645	0.0788391	0.000162618
Ovary	Thiazides	GABRG1	4	45128109	A	C	rs963316	0.0299401	-0.718247	0.218829	0.00133027
Ovary	Thiazides	GABRP	5	171687831	A	T	rs7725186	0.443114	-0.353156	0.0983439	0.000469234
Ovary	Thiazides	SLC12A2	5	128200340	C	A	rs112914181	0.0179641	0.79069	0.214092	0.000327608
Ovary	Thiazides	ADORA1	1	202647509	C	T	rs58023111	0.479042	-0.29801	0.0812975	0.000361185
Ovary	Thiazides	ADORA2A	22	24332548	T	A	rs140432938	0.011976	-1.05314	0.22623	8.03e-06
Ovary	Thiazides	SCNN1A	12	6006374	C	A	rs60892779	0.0149701	0.999597	0.304204	0.00131423
Ovary	Thiazides	SCNN1G	16	23391659	A	G	rs77968448	0.0628743	-0.681357	0.192107	0.000547038
Pancreas	ACEI	ACE	17	64319857	A	T	rs117706775	0.0196721	-0.56006	0.164231	0.00075677
Pancreas	ARB	AGTR1	3	149593307	C	A	rs7638700	0.0508197	-0.37752	0.112268	0.000892956
Pancreas	ARB	PPARG	3	12355089	A	G	rs4135247	0.442623	0.2158	0.0613295	0.000515042
Pancreas	BB	ADRB1	10	114014383	T	C	rs7921036	0.414754	-0.425101	0.06663	8.52e-10
Pancreas	BB	ADRB2	5	149638773	A	G	rs80345683	0.0688525	0.472414	0.123392	0.000162987
Pancreas	BB	ADRA1B	5	160657504	C	T	rs73306654	0.00983607	-1.24137	0.308966	7.78e-05
Pancreas	BB	ADRA1D	20	4484086	T	C	rs6139436	0.25082	-0.594528	0.088365	1.16e-10
Pancreas	CCB	CACNA1C	12	2588215	T	C	rs11062282	0.121311	0.214551	0.057672	0.000245858
Pancreas	CCB	CACNA1I	22	39662994	T	C	rs136854	0.272131	-0.268117	0.0743692	0.000376416
Pancreas	CCB	CACNA1D	3	53834183	C	A	rs11914948	0.0180328	0.529617	0.14749	0.000396675
Pancreas	CCB	CACNA1F	X	49238748	T	C	rs5952519	0.344262	-0.428579	0.0526995	1.97e-14
Pancreas	CCB	CACNA1A	19	14529144	G	C	rs138755994	0.0163934	0.466358	0.127033	0.000295202
Pancreas	CCB	CACNA1B	9	137877578	A	C	rs112797240	0.172131	-0.340806	0.0752797	9.25e-06
Pancreas	CCB	CACNA1H	16	1133143	A	G	rs117671177	0.0393443	0.476494	0.0969259	1.6e-06
Pancreas	CCB	CACNB1	17	39141179	A	G	rs62074966	0.047541	-0.364413	0.106415	0.000719826
Pancreas	CCB	CACNB2	10	17957904	G	A	rs79372177	0.0180328	-0.764221	0.193336	0.000100581
Pancreas	CCB	CACNB3	12	48818130	T	C	rs34014405	0.160656	0.375096	0.0559953	1.38e-10
Pancreas	CCB	CACNB4	2	152943694	C	T	rs13420110	0.106557	0.474657	0.114488	4.64e-05
Pancreas	CCB	CACNA2D1	7	83129271	T	C	rs118185290	0.0163934	-0.654071	0.16789	0.000125687
Pancreas	CCB	CACNA2D2	3	50383123	A	C	rs2236950	0.172131	-0.272687	0.0492012	7.57e-08
Pancreas	CCB	CPT2	1	53107950	T	C	rs146093268	0.0114754	-0.61334	0.16255	0.000201263
Pancreas	Thiazides	KCNMA1	10	77971601	G	A	rs2559661	0.0245902	-0.517476	0.161541	0.00153465
Pancreas	Thiazides	SLC12A3	16	56896638	A	G	rs8061631	0.22459	0.343988	0.0742522	5.81e-06
Pancreas	Thiazides	CA13	8	85318955	G	A	rs1809820	0.213115	-0.241459	0.054075	1.21e-05
Pancreas	Thiazides	CA2	8	85558416	T	A	rs7010491	0.0557377	-0.392607	0.143596	0.00670226
Pancreas	Thiazides	CA3	8	84669010	T	C	rs117757754	0.0147541	-1.06293	0.29067	0.000311316
Pancreas	Thiazides	CA4	17	60090961	A	G	rs9303417	0.0737705	0.332058	0.100263	0.0010637
Pancreas	Thiazides	CA5B	X	15727999	A	C	rs5936032	0.381967	0.23077	0.0429304	1.75e-07
Pancreas	Thiazides	FXYD2	11	117829486	G	A	rs61903779	0.106557	-0.322501	0.0689528	4.77e-06
Pancreas	Thiazides	GABRA5	15	26831275	G	C	rs8028177	0.37541	0.740291	0.0708381	1.91e-21
Pancreas	Thiazides	GABRB3	15	26629248	C	T	rs12148310	0.303279	0.341056	0.062274	1.05e-07
Pancreas	Thiazides	GABRD	1	1551454	A	C	rs3128342	0.481967	-0.268608	0.0711397	0.000199345
Pancreas	Thiazides	GABRE	X	151956439	C	G	rs2269417	0.293443	-0.111373	0.0363682	0.00243588
Pancreas	Thiazides	GABRP	5	170749724	T	C	rs150541150	0.0213115	1.11563	0.247372	9.98e-06
Pancreas	Thiazides	SLC12A2	5	127995922	G	C	rs10068883	0.206557	0.449506	0.0607657	2.1e-12
Pancreas	Thiazides	ADORA1	1	203563815	A	G	rs78059902	0.0213115	-0.751844	0.186641	7.46e-05
Pancreas	Thiazides	SCNN1A	12	6166620	G	T	rs141647639	0.0278689	0.634333	0.135668	4.8e-06
Pancreas	Thiazides	SCNN1B	16	23324676	T	C	rs11639694	0.0147541	-0.814561	0.237786	0.000716905
Pancreas	Thiazides	SCNN1G	16	23050309	T	G	rs8045190	0.231148	0.417525	0.0507033	1.01e-14
Pancreas	Thiazides	ATP1A1	1	116318335	C	T	rs17553121	0.359016	0.240751	0.0464784	4.57e-07
Pituitary	ACEI	ACE	17	64443329	A	G	rs376667859	0.0189873	0.779289	0.181702	2.81e-05
Pituitary	ARB	AGTR1	3	148534957	G	A	rs1522948	0.0970464	-0.27415	0.0780097	0.000546922
Pituitary	ARB	PPARG	3	11382982	A	G	rs11712877	0.021097	-0.735503	0.220532	0.00101877
Pituitary	BB	ADRB1	10	113254859	C	G	rs12571661	0.0464135	-0.50421	0.119741	3.87e-05
Pituitary	BB	ADRB2	5	149598959	A	G	rs114935288	0.0147679	0.692306	0.202928	0.00078365
Pituitary	BB	ADRA1A	8	26210312	T	C	rs78881242	0.0485232	-0.434556	0.119782	0.000363991
Pituitary	BB	ADRA1B	5	160355748	C	T	rs186717738	0.0147679	-0.907073	0.22561	8.27e-05
Pituitary	BB	ADRA1D	20	4402979	A	G	rs16989567	0.0021097	-3.018	0.886143	0.000799597
Pituitary	BB	KCNH2	7	150963151	T	C	rs4725386	0.229958	0.209648	0.0461767	9.78e-06
Pituitary	CCB	CACNA1C	12	2649439	G	A	rs117530530	0.0421941	0.510893	0.12246	4.53e-05
Pituitary	CCB	CACNA1I	22	38981838	T	C	rs2267398	0.242616	0.261207	0.0699967	0.000248747
Pituitary	CCB	CACNA1D	3	52476805	A	G	rs56326215	0.00632911	1.05378	0.245562	2.78e-05
Pituitary	CCB	CACNA1F	X	49224024	G	A	rs59023659	0.291139	-0.307235	0.0427918	1.4e-11
Pituitary	CCB	CACNA1A	19	14393849	C	T	rs59179632	0.0970464	-0.396482	0.106846	0.000268757
Pituitary	CCB	CACNA1B	9	138121810	G	T	rs2278973	0.120253	-0.313406	0.0743152	3.77e-05
Pituitary	CCB	CACNA1G	17	50039666	C	T	rs72840607	0.0738397	-0.43696	0.124236	0.000541394
Pituitary	CCB	CACNA1H	16	555029	A	C	rs13338503	0.107595	-0.230076	0.0656207	0.000562928
Pituitary	CCB	CACNB1	17	39269071	A	G	rs113912217	0.109705	-0.233818	0.0601001	0.000136796
Pituitary	CCB	CACNB2	10	18511482	T	C	rs12772058	0.187764	0.330277	0.0671885	1.86e-06
Pituitary	CCB	CACNB3	12	48815557	C	G	rs150857355	0.0253165	0.74134	0.167214	1.54e-05
Pituitary	CCB	CACNB4	2	152056429	T	C	rs6745978	0.42827	0.237414	0.0618681	0.0001674
Pituitary	CCB	CACNA2D1	7	82380348	A	G	rs11770457	0.0443038	-0.360156	0.0953618	0.000210351
Pituitary	CCB	CACNA2D2	3	50252421	T	C	rs762707	0.0147679	-0.614819	0.170829	0.000404069
Pituitary	CCB	CPT1A	11	68843342	C	G	rs597316	0.331224	0.205663	0.0671153	0.00248717
Pituitary	CCB	CPT2	1	54021156	T	C	rs6681465	0.0611814	-0.22238	0.0678965	0.00124708
Pituitary	Thiazides	KCNMA1	10	77473034	A	G	rs146059235	0.0126582	-0.978377	0.246725	0.000102472
Pituitary	Thiazides	CA13	8	85299342	G	A	rs4740048	0.28692	-0.497956	0.0646992	6.59e-13
Pituitary	Thiazides	CA14	1	150284919	A	G	rs942452	0.021097	-0.694637	0.206886	0.000943663
Pituitary	Thiazides	CA1	8	84445674	G	A	rs115223845	0.00421941	-2.13013	0.668282	0.00166936
Pituitary	Thiazides	CA3	8	85299698	T	C	rs12541299	0.375527	0.264326	0.0697103	0.00019882
Pituitary	Thiazides	CA4	17	60433537	T	G	rs9903755	0.0253165	-1.10415	0.298225	0.000277208
Pituitary	Thiazides	CA6	1	9292400	T	C	rs11585098	0.314346	-0.235651	0.0660489	0.000452021
Pituitary	Thiazides	CA7	16	66377032	G	T	rs118039180	0.0147679	1.16028	0.360637	0.00151286
Pituitary	Thiazides	CA9	9	35118237	T	C	rs78071690	0.0105485	-1.48852	0.35071	3.37e-05
Pituitary	Thiazides	FXYD2	11	117838313	A	G	rs516655	0.208861	-0.479319	0.078964	6.45e-09
Pituitary	Thiazides	GABRA1	5	162740529	A	T	rs10041384	0.280591	0.348337	0.0964672	0.000387046
Pituitary	Thiazides	GABRA3	X	151792206	A	G	rs145493167	0.0021097	-1.95272	0.578697	0.000891032
Pituitary	Thiazides	GABRA4	4	46286434	C	A	rs116094209	0.0274262	-0.55268	0.144733	0.000179738
Pituitary	Thiazides	GABRA5	15	26831275	G	C	rs8028177	0.327004	0.270042	0.0634544	3.22e-05
Pituitary	Thiazides	GABRB1	4	46695395	C	T	rs151150638	0.0105485	0.649927	0.205298	0.00179238
Pituitary	Thiazides	GABRB2	5	162048407	T	C	rs17548653	0.0443038	0.495505	0.152555	0.0013661
Pituitary	Thiazides	GABRB3	15	27548151	A	G	rs3098505	0.0168776	0.456781	0.125595	0.000352256
Pituitary	Thiazides	GABRD	1	2217665	T	C	rs6656302	0.0147679	1.35642	0.320297	3.51e-05
Pituitary	Thiazides	GABRE	X	151969707	C	A	rs1139916	0.322785	0.145533	0.0360652	7.8e-05
Pituitary	Thiazides	GABRG1	4	46109665	C	T	rs1603609	0.035865	-0.649174	0.161248	8.09e-05
Pituitary	Thiazides	GABRG2	5	161807799	T	C	rs12152992	0.181435	0.164451	0.0440756	0.000249302
Pituitary	Thiazides	GABRG3	15	27242587	G	A	rs10908269	0.172996	0.448331	0.090606	1.6e-06
Pituitary	Thiazides	GABRP	5	170777380	C	G	rs4868026	0.267932	0.622423	0.074698	1.33e-14
Pituitary	Thiazides	GABRQ	X	152901092	T	C	rs73244132	0.0822785	-0.327313	0.106351	0.00238333
Pituitary	Thiazides	SLC12A2	5	128735550	C	A	rs62391176	0.0443038	0.433261	0.103644	4.38e-05
Pituitary	Thiazides	ADORA1	1	202864125	A	G	rs150907268	0.00632911	-1.58511	0.372483	3.22e-05
Pituitary	Thiazides	ADORA2A	22	25041787	T	C	rs2076121	0.0864979	-0.35141	0.098649	0.000461157
Pituitary	Thiazides	SCNN1A	12	6795801	T	C	rs28917472	0.0126582	0.91319	0.245925	0.000266294
Pituitary	Thiazides	SCNN1B	16	22579786	A	G	rs185817389	0.105485	0.434326	0.112246	0.000148253
Pituitary	Thiazides	SCNN1G	16	22717374	A	G	rs11642520	0.0126582	-0.885089	0.226209	0.000125621
Pituitary	Thiazides	ATP1A1	1	116221353	A	G	rs61786308	0.0232068	-0.516735	0.150256	0.000712446
Prostate	ACEI	ACE	17	63467337	A	G	rs185073797	0.0113122	-0.84295	0.228363	0.000295147
Prostate	ARB	AGTR1	3	148727831	A	G	rs2675511	0.31448	-0.336564	0.0779929	2.62e-05
Prostate	ARB	PPARG	3	12318178	G	T	rs74606554	0.0248869	-0.847075	0.187888	1.17e-05
Prostate	BB	ADRB1	10	113486680	T	C	rs7897753	0.0113122	-0.783117	0.198979	0.000118173
Prostate	BB	ADRB2	5	148904354	C	T	rs116688945	0.020362	0.749265	0.206914	0.000380669
Prostate	BB	ADRA1B	5	160249226	C	T	rs114094596	0.0158371	0.604241	0.191177	0.00184568
Prostate	BB	ADRA1D	20	4015071	G	A	rs35106782	0.00904977	1.18031	0.313749	0.000227516
Prostate	BB	ADRB3	8	38051455	G	A	rs73674122	0.0113122	-0.995176	0.271206	0.000319598
Prostate	BB	KCNH2	7	151445850	C	T	rs12537413	0.393665	-0.158969	0.037358	3.35e-05
Prostate	CCB	CACNA1C	12	1936466	A	G	rs76995976	0.00678733	-0.818356	0.202094	7.61e-05
Prostate	CCB	CACNA1I	22	38688361	T	C	rs12160003	0.0180995	-0.969384	0.237573	6.73e-05
Prostate	CCB	CACNA1D	3	53554732	T	C	rs6445585	0.0384615	0.463984	0.153154	0.00280778
Prostate	CCB	CACNA1F	X	49228030	C	T	rs6609854	0.312217	-0.26354	0.0511086	6.56e-07
Prostate	CCB	CACNA1A	19	13829311	T	C	rs10424238	0.201357	0.406453	0.111939	0.000367344
Prostate	CCB	CACNA1B	9	138022939	C	G	rs7042567	0.0520362	-0.548133	0.155278	0.000526979
Prostate	CCB	CACNA1G	17	50585100	T	C	rs757414	0.409502	0.214473	0.0603836	0.000487762
Prostate	CCB	CACNA1H	16	2004154	A	G	rs8045887	0.371041	0.134973	0.0352414	0.000176513
Prostate	CCB	CACNB1	17	39910767	T	C	rs4795400	0.40724	0.347259	0.0716641	2.7e-06
Prostate	CCB	CACNB2	10	18671135	C	A	rs7072963	0.205882	0.227679	0.0406904	8.03e-08
Prostate	CCB	CACNB3	12	48815557	C	G	rs150857355	0.020362	0.937086	0.203343	7.64e-06
Prostate	CCB	CACNB4	2	151201581	C	T	rs73970418	0.0135747	0.77125	0.214864	0.0004265
Prostate	CCB	CACNG1	17	67573132	C	G	rs114318247	0.0135747	1.29321	0.324015	9.54e-05
Prostate	CCB	CACNA2D1	7	82423790	T	C	rs117705880	0.0158371	0.661654	0.176886	0.00024626
Prostate	CCB	CACNA2D2	3	51328508	T	C	rs11712785	0.040724	-0.378063	0.112481	0.000946908
Prostate	CCB	CPT1A	11	69475491	A	C	rs144572471	0.0271493	0.740581	0.234574	0.00186686
Prostate	CCB	CPT2	1	52607655	C	G	rs946154	0.359729	0.149898	0.0482154	0.00218131
Prostate	Thiazides	KCNMA1	10	77551470	C	T	rs35418260	0.343891	-0.147808	0.040517	0.000345393
Prostate	Thiazides	SLC12A3	16	56791754	A	G	rs10852553	0.160633	0.404994	0.0993418	6.83e-05
Prostate	Thiazides	CA13	8	85463306	C	G	rs3758076	0.395928	0.156608	0.0476235	0.00121041
Prostate	Thiazides	CA14	1	150572858	A	G	rs184545272	0.00226244	-1.91624	0.531112	0.000399126
Prostate	Thiazides	CA2	8	85113966	A	G	rs143648905	0.0361991	0.769931	0.221661	0.000642797
Prostate	Thiazides	CA3	8	85885021	G	A	rs187857153	0.0158371	0.768817	0.22782	0.000904159
Prostate	Thiazides	CA4	17	59197402	A	C	rs184791036	0.00678733	1.11059	0.362694	0.00253344
Prostate	Thiazides	CA5B	X	15712135	T	C	rs7886191	0.0316742	0.537128	0.147083	0.000340648
Prostate	Thiazides	CA7	16	66198891	A	G	rs184485944	0.0248869	1.04308	0.283189	0.000303811
Prostate	Thiazides	CA9	9	35514656	T	C	rs10972498	0.400452	0.24337	0.0716317	0.000836118
Prostate	Thiazides	FXYD2	11	117801846	T	C	rs10892173	0.429864	-0.217367	0.0526155	5.51e-05
Prostate	Thiazides	GABRA1	5	162707135	A	G	rs192279956	0.00904977	1.50068	0.388854	0.000158079
Prostate	Thiazides	GABRA2	4	46896780	T	C	rs78877395	0.0158371	-0.924805	0.242736	0.000190301
Prostate	Thiazides	GABRA3	X	152201270	T	C	rs4828691	0.149321	0.280441	0.0623611	1.23e-05
Prostate	Thiazides	GABRA5	15	26864893	C	T	rs7170237	0.221719	0.694274	0.10267	1.81e-10
Prostate	Thiazides	GABRB2	5	161727294	G	A	rs9313894	0.40724	-0.272009	0.0739786	0.000311081
Prostate	Thiazides	GABRB3	15	26629248	C	T	rs12148310	0.31448	0.505725	0.0896061	6.32e-08
Prostate	Thiazides	GABRD	1	2011852	T	C	rs6672254	0.334842	-0.275077	0.0812924	0.000876398
Prostate	Thiazides	GABRE	X	151752039	T	A	rs5925025	0.429864	0.125603	0.0269544	6.12e-06
Prostate	Thiazides	GABRG3	15	27235788	G	A	rs9920444	0.00452489	1.13903	0.285789	9.75e-05
Prostate	Thiazides	GABRP	5	170791485	C	G	rs3805460	0.323529	0.200627	0.0510411	0.000120455
Prostate	Thiazides	GABRQ	X	152435308	T	C	rs141705806	0.0226244	0.498082	0.137206	0.000368473
Prostate	Thiazides	ADORA1	1	203036391	T	C	rs17507689	0.0429864	0.515511	0.133073	0.000149563
Prostate	Thiazides	ADORA2A	22	24653595	C	T	rs55642773	0.248869	0.229954	0.0641949	0.000437898
Prostate	Thiazides	SCNN1A	12	5596599	A	G	rs7133724	0.0339367	-0.363515	0.0967398	0.000231183
Prostate	Thiazides	SCNN1B	16	23824700	G	C	rs62030588	0.00904977	-0.80657	0.222251	0.00036992
Prostate	Thiazides	SCNN1G	16	22723289	C	G	rs28856309	0.420814	-0.152404	0.0415437	0.000320655
Prostate	Thiazides	ATP1A1	1	117196580	T	A	rs148225056	0.0158371	0.51339	0.1439	0.000461027
Skin_Not_Sun_Exposed_Suprapubic	ACEI	ACE	17	63483402	C	T	rs4311	0.460348	-0.159923	0.0263245	2.65e-09
Skin_Not_Sun_Exposed_Suprapubic	ARB	AGTR1	3	148739855	C	T	rs1800766	0.137331	0.12744	0.0309399	4.54e-05
Skin_Not_Sun_Exposed_Suprapubic	ARB	PPARG	3	12466598	C	T	rs145911825	0.0203095	-0.316165	0.078977	7.31e-05
Skin_Not_Sun_Exposed_Suprapubic	BB	ADRB1	10	114615377	T	C	rs2497669	0.00870406	0.912346	0.244085	0.0002097
Skin_Not_Sun_Exposed_Suprapubic	BB	ADRB2	5	148913123	C	T	rs12519780	0.489362	0.126709	0.0285409	1.14e-05
Skin_Not_Sun_Exposed_Suprapubic	BB	ADRA1A	8	26766351	T	C	rs17055954	0.0676983	0.271426	0.0716482	0.000172419
Skin_Not_Sun_Exposed_Suprapubic	BB	ADRA1B	5	159794329	G	A	rs74840140	0.0415861	0.470936	0.0790374	5.17e-09
Skin_Not_Sun_Exposed_Suprapubic	BB	ADRA1D	20	3937479	T	C	rs241615	0.280464	-0.190202	0.0473734	6.97e-05
Skin_Not_Sun_Exposed_Suprapubic	BB	KCNH2	7	150219392	G	A	rs143352633	0.0193424	0.852754	0.165379	3.79e-07
Skin_Not_Sun_Exposed_Suprapubic	CCB	CACNA1C	12	2101818	T	C	rs2283281	0.411025	0.250677	0.0282782	1.84e-17
Skin_Not_Sun_Exposed_Suprapubic	CCB	CACNA1I	22	39454118	A	G	rs142060396	0.0174081	-0.518786	0.138024	0.00019348
Skin_Not_Sun_Exposed_Suprapubic	CCB	CACNA1D	3	53130510	C	G	rs78365485	0.0415861	-0.415211	0.106798	0.0001165
Skin_Not_Sun_Exposed_Suprapubic	CCB	CACNA1F	X	49228030	C	T	rs6609854	0.282398	-0.39065	0.0363289	3.85e-24
Skin_Not_Sun_Exposed_Suprapubic	CCB	CACNA1A	19	14606403	G	A	rs10408659	0.222437	0.204994	0.0511522	7.19e-05
Skin_Not_Sun_Exposed_Suprapubic	CCB	CACNA1G	17	51168530	T	G	rs60017501	0.166344	0.222393	0.0588391	0.000178318
Skin_Not_Sun_Exposed_Suprapubic	CCB	CACNA1H	16	1202441	C	T	rs4984636	0.25822	-0.734102	0.04351	8.91e-50
Skin_Not_Sun_Exposed_Suprapubic	CCB	CACNB1	17	38834198	A	G	rs111500107	0.0348162	-0.266532	0.0738884	0.000344417
Skin_Not_Sun_Exposed_Suprapubic	CCB	CACNB2	10	18071128	C	G	rs11817171	0.0435203	0.46105	0.0960067	2.14e-06
Skin_Not_Sun_Exposed_Suprapubic	CCB	CACNB3	12	48819023	T	C	rs12369114	0.183752	0.279886	0.0352317	1.6e-14
Skin_Not_Sun_Exposed_Suprapubic	CCB	CACNB4	2	151948921	T	G	rs13000853	0.230174	0.344754	0.0405729	2.92e-16
Skin_Not_Sun_Exposed_Suprapubic	CCB	CACNA2D1	7	82438572	C	T	rs917186	0.377176	-0.358101	0.0340278	2.74e-23
Skin_Not_Sun_Exposed_Suprapubic	CCB	CACNA2D2	3	50336862	G	A	rs2073499	0.197292	-0.209365	0.0439309	2.55e-06
Skin_Not_Sun_Exposed_Suprapubic	CCB	CPT1A	11	68672631	T	C	rs1893680	0.384314	0.141036	0.0405012	0.000546098
Skin_Not_Sun_Exposed_Suprapubic	CCB	CPT2	1	53197151	A	C	rs72673121	0.174081	-0.171953	0.0382919	9.05e-06
Skin_Not_Sun_Exposed_Suprapubic	Thiazides	KCNMA1	10	77608468	T	C	rs7098061	0.283366	-0.204408	0.0412298	1.01e-06
Skin_Not_Sun_Exposed_Suprapubic	Thiazides	CA13	8	84912621	T	C	rs10110879	0.283366	0.176078	0.0360835	1.48e-06
Skin_Not_Sun_Exposed_Suprapubic	Thiazides	CA14	1	150830551	T	C	rs10305710	0.0338491	-0.386726	0.102949	0.000195113
Skin_Not_Sun_Exposed_Suprapubic	Thiazides	CA1	8	86075454	C	G	rs57940641	0.0222437	-0.752514	0.204051	0.000253955
Skin_Not_Sun_Exposed_Suprapubic	Thiazides	CA2	8	85633801	T	C	rs13282987	0.457447	0.287888	0.0369315	4.56e-14
Skin_Not_Sun_Exposed_Suprapubic	Thiazides	CA4	17	60157982	T	C	rs345186	0.119923	-0.302659	0.0603431	7.64e-07
Skin_Not_Sun_Exposed_Suprapubic	Thiazides	CA5B	X	15682937	C	A	rs4830983	0.435203	-0.104536	0.0263759	8.6e-05
Skin_Not_Sun_Exposed_Suprapubic	Thiazides	CA6	1	8945251	T	C	rs72641546	0.0299807	-0.442125	0.0948733	4.18e-06
Skin_Not_Sun_Exposed_Suprapubic	Thiazides	CA9	9	34846012	C	G	rs371119766	0.0512573	0.244818	0.0689165	0.000422325
Skin_Not_Sun_Exposed_Suprapubic	Thiazides	FXYD2	11	117800926	T	A	rs2298647	0.494197	-0.235281	0.0455031	3.53e-07
Skin_Not_Sun_Exposed_Suprapubic	Thiazides	GABRA2	4	46371211	C	T	rs74812360	0.073501	-0.296316	0.075638	0.000103442
Skin_Not_Sun_Exposed_Suprapubic	Thiazides	GABRA3	X	152248246	A	C	rs11796848	0.128627	0.361668	0.0551178	1.48e-10
Skin_Not_Sun_Exposed_Suprapubic	Thiazides	GABRA4	4	46993033	C	G	rs112472467	0.0135397	0.770287	0.121959	6.49e-10
Skin_Not_Sun_Exposed_Suprapubic	Thiazides	GABRB2	5	160957564	G	T	rs3922651	0.393617	0.203839	0.0467473	1.61e-05
Skin_Not_Sun_Exposed_Suprapubic	Thiazides	GABRB3	15	26629248	C	T	rs12148310	0.316248	0.732295	0.0644006	1.73e-26
Skin_Not_Sun_Exposed_Suprapubic	Thiazides	GABRD	1	2016961	A	C	rs13303344	0.343327	-0.301073	0.0507982	6.18e-09
Skin_Not_Sun_Exposed_Suprapubic	Thiazides	GABRE	X	151973503	A	T	rs2266858	0.474855	-0.163413	0.0175842	6.62e-19
Skin_Not_Sun_Exposed_Suprapubic	Thiazides	GABRG3	15	27548480	G	A	rs3097487	0.0502901	0.368978	0.0999022	0.000248666
Skin_Not_Sun_Exposed_Suprapubic	Thiazides	GABRP	5	171461283	C	T	rs188038470	0.00773694	-0.56677	0.153481	0.000249255
Skin_Not_Sun_Exposed_Suprapubic	Thiazides	GABRQ	X	152074191	A	G	rs2960311	0.235977	0.151059	0.0385841	0.00010448
Skin_Not_Sun_Exposed_Suprapubic	Thiazides	SLC12A2	5	128405384	G	A	rs3805646	0.441006	0.0591581	0.0205258	0.00414015
Skin_Not_Sun_Exposed_Suprapubic	Thiazides	ADORA1	1	203302542	C	G	rs35488170	0.0676983	-0.152946	0.038862	9.62e-05
Skin_Not_Sun_Exposed_Suprapubic	Thiazides	ADORA2A	22	24759176	T	C	rs6004262	0.447776	-0.148134	0.0393408	0.000188483
Skin_Not_Sun_Exposed_Suprapubic	Thiazides	SCNN1A	12	6372810	T	C	rs7968695	0.409091	0.139259	0.0276149	6.68e-07
Skin_Not_Sun_Exposed_Suprapubic	Thiazides	SCNN1B	16	23258028	C	T	rs62031946	0.237911	0.261959	0.0307218	2.34e-16
Skin_Not_Sun_Exposed_Suprapubic	Thiazides	ATP1A1	1	116265172	T	C	rs6699946	0.443907	0.0649367	0.0188835	0.000639027
Skin_Sun_Exposed_Lower_leg	ACEI	ACE	17	63476980	T	C	rs4292	0.358678	-0.181256	0.0219517	1.18e-15
Skin_Sun_Exposed_Lower_leg	ARB	AGTR1	3	148690321	G	A	rs13095933	0.438017	-0.0805702	0.0223354	0.000338414
Skin_Sun_Exposed_Lower_leg	ARB	PPARG	3	12287696	C	G	rs2920502	0.291736	-0.112141	0.0219376	4.45e-07
Skin_Sun_Exposed_Lower_leg	BB	ADRB1	10	114062058	A	G	rs79006367	0.0157025	-0.713213	0.18839	0.000170531
Skin_Sun_Exposed_Lower_leg	BB	ADRB2	5	148913123	C	T	rs12519780	0.486777	0.113628	0.027444	4.03e-05
[truncated: 434 more rows]

## Sheet: Table S4
Instrumental variants included for blood pressure traits and PD risk
Exposure	Outcome	SNP	Effect_allele	Other_allele	Chr	Pos(hg19)	Beta.exposure	SE.exposure	Pval.exposure	EAF.exposure	Samplesize.exposure	Beta.outcome	SE.outcome	pval.outcome	EAF.outcome	Samplesize.outcome	F-statistics
SBP	PD risk	rs1000423	T	C	17	59475642	0.4138	0.0346	6.5013e-33	0.7316	709744	-0.0004	0.0189	0.981	0.7163	482730	143.031
SBP	PD risk	rs10008637	C	T	4	77414144	-0.2157	0.0302	9.2406e-13	0.4595	732349	0.0238	0.0169	0.1585	0.4535	482730	51.0137
SBP	PD risk	rs10028284	T	A	4	89752913	-0.2937	0.0398	1.69083e-13	0.1816	712926	-0.0012	0.026	0.9627	0.1863	482730	54.4555
SBP	PD risk	rs10045307	G	C	5	127411454	0.2024	0.0362	2.20699e-08	0.227	726526	0.0302	0.0207	0.144	0.2228	482730	31.2611
SBP	PD risk	rs10048404	T	C	18	54578482	-0.2607	0.0317	1.90722e-16	0.3701	716128	0.0105	0.0239	0.6607	0.3682	468692	67.6338
SBP	PD risk	rs1006545	T	G	10	102553647	0.6846	0.048	3.49704e-46	0.8872	729961	-0.0593	0.0311	0.0564898	0.8854	482730	203.419
SBP	PD risk	rs10069690	T	C	5	1279790	0.3098	0.0369	4.47301e-17	0.2582	654501	0.0324	0.0191	0.0893203	0.2636	482730	70.4872
SBP	PD risk	rs1010064	C	A	12	20000315	-0.3571	0.0387	3.01995e-20	0.1837	741971	0.0476	0.0289	0.0998091	0.1824	468692	85.1447
SBP	PD risk	rs10188003	T	C	2	66773469	0.1883	0.0307	8.79893e-10	0.393	733876	0.0086	0.0174	0.6206	0.3836	482730	37.6204
SBP	PD risk	rs10207726	T	C	2	112744260	-0.2142	0.033	8.06121e-11	0.296	736885	0.0031	0.0192	0.8719	0.2854	482730	42.1319
SBP	PD risk	rs10224210	C	T	7	151413194	0.3831	0.034	1.60398e-29	0.2789	717138	-0.0282	0.019	0.1386	0.2853	482730	126.96
SBP	PD risk	rs10282122	T	C	7	2529623	-0.302	0.0327	2.45584e-20	0.6684	706826	0.0214	0.0238	0.3684	0.6666	468692	85.294
SBP	PD risk	rs10420519	T	G	19	45298461	-0.4921	0.0887	2.85601e-08	0.0347	669104	-0.0138	0.0465	0.7662	0.0352	482730	30.7794
SBP	PD risk	rs1044822	T	C	2	230629138	-0.248	0.0424	5.15597e-09	0.1482	731057	-0.0144	0.0318	0.652001	0.1444	468692	34.2115
SBP	PD risk	rs10460108	G	A	18	73034151	-0.2141	0.0301	1.11995e-12	0.5199	735252	-0.0093	0.0221	0.673701	0.5128	470219	50.5942
SBP	PD risk	rs1049212	G	A	16	4932929	0.299	0.0302	4.58987e-23	0.5693	741366	0.0333	0.0169	0.0494003	0.5514	482730	98.0231
SBP	PD risk	rs10501410	A	G	11	72088806	0.4122	0.0607	1.10205e-11	0.0692	717203	-0.0041	0.0442	0.9258	0.069	468692	46.1146
SBP	PD risk	rs1052501	T	C	3	41925398	0.2262	0.0412	4.14295e-08	0.8329	712540	-0.0015	0.0219	0.9453	0.8189	482730	30.1433
SBP	PD risk	rs10749572	T	G	10	82136664	-0.203	0.0302	1.88018e-11	0.5444	732858	-0.0303	0.0223	0.1754	0.5479	468692	45.1833
SBP	PD risk	rs10750441	T	C	11	130469044	0.1754	0.0319	3.74498e-08	0.6621	733371	-0.0159	0.0236	0.5008	0.6634	468692	30.2328
SBP	PD risk	rs10776752	T	G	1	113044328	0.8211	0.0576	4.60999e-46	0.0809	714540	-0.0057	0.0439	0.8962	0.0768	469691	203.211
SBP	PD risk	rs10777213	A	G	12	90349999	-0.1786	0.0299	2.452e-09	0.5244	742029	0.0297	0.0181	0.1011	0.5313	482730	35.6796
SBP	PD risk	rs10779795	G	A	1	6677064	-0.2191	0.032	7.43704e-12	0.3387	726082	-0.0039	0.0205	0.8508	0.3412	482730	46.8797
SBP	PD risk	rs10782230	A	G	6	126228512	0.2106	0.0302	2.91206e-12	0.4845	732600	0.0549	0.0189	0.00371698	0.4855	482730	48.6298
SBP	PD risk	rs10804330	C	T	2	227185749	-0.2351	0.0306	1.62293e-14	0.4332	719314	0.0057	0.0197	0.774	0.4692	482730	59.0286
SBP	PD risk	rs10914124	C	T	1	180865798	-0.234	0.0312	6.32121e-14	0.3833	722795	-0.0041	0.0234	0.8601	0.377	468692	56.25
SBP	PD risk	rs10941043	G	T	5	33194751	0.2585	0.0332	6.41505e-15	0.2902	732984	-0.0075	0.0205	0.716101	0.2823	482730	60.624
SBP	PD risk	rs10980408	C	T	9	113249071	0.7606	0.0827	3.82825e-20	0.0359	723034	0.0115	0.0463	0.8035	0.0385	482730	84.5866
SBP	PD risk	rs11097909	C	T	4	106911321	0.3628	0.043	3.35274e-17	0.8528	722507	0.0014	0.0283	0.9601	0.8524	482730	71.1865
SBP	PD risk	rs11120093	T	C	1	207211326	-0.1792	0.0307	5.12897e-09	0.4082	730052	-0.0225	0.0227	0.3219	0.4148	471013	34.0721
SBP	PD risk	rs11145807	G	A	9	139520789	-0.2135	0.0322	3.53671e-11	0.5943	673847	-0.0017	0.0198	0.9336	0.5688	482730	43.9627
SBP	PD risk	rs11159091	A	G	14	75074316	0.1978	0.0303	6.79204e-11	0.4615	727182	0.0327	0.0194	0.091199	0.4577	482730	42.6155
SBP	PD risk	rs111866816	T	C	10	94441507	0.3569	0.0597	2.28802e-09	0.0709	716603	0.005	0.0374	0.8936	0.0687	482730	35.7392
SBP	PD risk	rs11191580	C	T	10	104906211	-1.0995	0.055	7.73749e-89	0.0824	736152	-0.0187	0.0303	0.5374	0.0834	482730	399.636
SBP	PD risk	rs11210029	G	A	1	41865293	0.203	0.0313	8.91867e-11	0.3678	729149	-0.0027	0.0201	0.8922	0.3694	482730	42.0633
SBP	PD risk	rs11222084	T	A	11	130273230	0.3363	0.0316	1.80302e-26	0.3621	723415	0.0294	0.0178	0.0988394	0.3476	482730	113.261
SBP	PD risk	rs11241313	T	C	5	114428167	-0.2071	0.0326	2.22602e-10	0.3112	732060	0.0514	0.024	0.0323899	0.3162	468692	40.3576
SBP	PD risk	rs112509803	C	G	7	24735004	-0.2641	0.0477	3.179e-08	0.1138	727954	-0.0106	0.0288	0.712801	0.1046	482730	30.6549
SBP	PD risk	rs11252324	T	G	10	4124568	-0.4164	0.0573	3.61327e-13	0.0771	728929	0.0346	0.0351	0.3249	0.0804	480937	52.8095
SBP	PD risk	rs112854918	G	C	22	30588910	0.5577	0.1004	2.77402e-08	0.0255	708664	0.1417	0.0614	0.0210902	0.0253	482730	30.8556
SBP	PD risk	rs113086489	T	C	17	7171356	0.3249	0.0307	3.80277e-26	0.5525	714638	0.0354	0.0182	0.0521699	0.5651	482730	112.001
SBP	PD risk	rs1133400	G	A	10	134459388	0.2975	0.0376	2.52813e-15	0.214	709605	-0.008	0.0211	0.706601	0.2075	482730	62.6034
SBP	PD risk	rs113695818	T	C	12	8837407	-0.1835	0.033	2.61999e-08	0.3032	726746	0.0294	0.0214	0.1702	0.3086	482730	30.9203
SBP	PD risk	rs115262049	T	A	2	43196694	-0.5893	0.0552	1.2939e-26	0.0868	693047	-0.0055	0.0414	0.8936	0.0857	468692	113.971
SBP	PD risk	rs1154214	G	T	18	24546824	0.2031	0.0306	3.27416e-11	0.6037	743950	-0.003	0.0228	0.8951	0.6139	468692	44.0532
SBP	PD risk	rs11592107	A	G	10	122968964	0.3024	0.0326	1.54703e-20	0.3096	732564	0.0436	0.0233	0.0618201	0.3203	471013	86.0455
SBP	PD risk	rs11604357	A	C	11	45351729	-0.277	0.0411	1.60103e-11	0.1622	727546	-0.0468	0.0296	0.1138	0.1685	468692	45.423
SBP	PD risk	rs11636952	C	T	15	75114322	-0.5313	0.0328	4.22377e-59	0.6859	718923	0.0267	0.0182	0.1407	0.6693	482730	262.381
SBP	PD risk	rs11641374	A	C	16	1347717	-0.1943	0.0309	3.26002e-10	0.5995	726309	0.0157	0.0197	0.4263	0.6015	482730	39.5393
SBP	PD risk	rs11655604	T	C	17	79365861	-0.2033	0.0333	1.086e-09	0.3579	659504	-0.0224	0.0265	0.3968	0.3543	466555	37.2723
SBP	PD risk	rs11672660	T	C	19	46180184	0.2212	0.0381	6.31902e-09	0.1996	723793	-0.0131	0.0209	0.5297	0.2061	482730	33.707
SBP	PD risk	rs1169078	G	C	12	122416254	0.1971	0.0327	1.67699e-09	0.3121	724799	-0.0237	0.0181	0.192	0.3215	482730	36.331
SBP	PD risk	rs11694601	G	A	2	174949358	0.1909	0.0309	6.41195e-10	0.4032	720073	-0.0125	0.0226	0.5819	0.4106	468692	38.1676
SBP	PD risk	rs117206641	T	C	12	133086888	0.3154	0.0499	2.66397e-10	0.1108	694701	0.093	0.0325	0.00415298	0.1107	25556	39.9505
SBP	PD risk	rs117464403	A	G	10	107158054	0.864	0.1199	5.79562e-13	0.0183	669762	0.0903	0.0883	0.3065	0.0201	468692	51.9265
SBP	PD risk	rs11834380	A	C	12	50080878	-0.2785	0.051	4.76903e-08	0.0968	734507	0.0521	0.0299	0.08124	0.098	482730	29.8202
SBP	PD risk	rs11874246	T	C	18	42596789	0.2856	0.0328	3.22478e-18	0.2963	741724	-0.0235	0.0239	0.3264	0.2923	471013	75.8174
SBP	PD risk	rs11925504	A	G	3	14943965	-0.2901	0.0305	1.77582e-21	0.5721	730972	-0.0018	0.022	0.9361	0.5583	471013	90.4682
SBP	PD risk	rs11960210	C	T	5	157817634	-0.4727	0.0313	1.25285e-51	0.3755	725775	-0.0012	0.0175	0.9438	0.3921	482730	228.078
SBP	PD risk	rs11977526	A	G	7	46008110	-0.3213	0.0312	6.62217e-25	0.4009	718110	0.0042	0.0169	0.8053	0.4288	482730	106.05
SBP	PD risk	rs1199330	G	A	3	138101529	0.2654	0.047	1.65402e-08	0.1176	725939	-0.018	0.0276	0.516	0.116	482730	31.8864
SBP	PD risk	rs12042924	C	T	1	197297417	0.1807	0.0303	2.62398e-09	0.4716	725176	-0.0143	0.022	0.5154	0.4704	471013	35.5657
SBP	PD risk	rs12063372	A	G	1	59621911	0.1989	0.0318	3.85798e-10	0.3846	702404	-0.0258	0.0235	0.2716	0.3853	468692	39.1215
SBP	PD risk	rs1209384	G	A	1	43765089	-0.2558	0.0313	2.84774e-16	0.6122	720869	-0.0376	0.0191	0.0487405	0.6142	482730	66.7901
SBP	PD risk	rs12136922	A	G	1	67007389	0.2027	0.0304	2.68906e-11	0.4949	716003	-0.0242	0.0192	0.206	0.4978	482730	44.4591
SBP	PD risk	rs12153395	A	G	5	179411477	-0.3303	0.0486	1.06905e-11	0.1147	700177	-0.0047	0.0322	0.8848	0.1044	482730	46.1896
SBP	PD risk	rs12255372	T	G	10	114808902	0.2358	0.0335	1.93821e-12	0.2883	727333	-0.0127	0.019	0.5049	0.2957	482730	49.5448
SBP	PD risk	rs12258967	G	C	10	18727959	-0.6327	0.0337	1.08293e-78	0.2953	711222	-0.0026	0.0182	0.8876	0.3099	482730	352.481
SBP	PD risk	rs12264186	T	C	10	32289986	0.2135	0.0387	3.58402e-08	0.1871	728615	-0.0028	0.0248	0.9086	0.1856	482730	30.435
SBP	PD risk	rs12426261	G	A	12	50573037	-0.3775	0.0309	2.3142e-34	0.6208	739837	-0.0485	0.0173	0.00508195	0.6101	482730	149.251
SBP	PD risk	rs12464602	A	G	2	43397614	-0.2437	0.0315	1.01601e-14	0.6208	710688	-0.0369	0.0231	0.11	0.6287	468692	59.8536
SBP	PD risk	rs12509595	C	T	4	81182554	0.8367	0.0334	2.5527e-138	0.2923	723737	0.025	0.0188	0.1837	0.2845	482730	627.548
SBP	PD risk	rs12511987	G	T	4	46595623	0.2329	0.0399	5.39299e-09	0.1774	718970	-0.0274	0.0258	0.2891	0.1738	482730	34.0717
SBP	PD risk	rs12528975	A	G	6	30988017	0.4751	0.0747	1.98299e-10	0.0489	654608	0.0337	0.0432	0.4349	0.0471	480593	40.451
SBP	PD risk	rs12596630	T	C	16	2065666	0.4278	0.0547	5.01072e-15	0.0903	695487	-0.0621	0.0314	0.0476804	0.09	482730	61.1656
SBP	PD risk	rs12610654	G	A	19	5006598	-0.2315	0.032	4.40656e-13	0.3436	725098	0.0159	0.0235	0.498101	0.3332	468692	52.3362
SBP	PD risk	rs12627651	A	G	21	44760603	0.3498	0.0341	1.024e-24	0.2872	707619	-0.0386	0.024	0.1087	0.2921	471013	105.228
SBP	PD risk	rs12637573	G	A	3	121682388	0.1731	0.0302	9.94901e-09	0.5282	731789	-0.038	0.0171	0.0267898	0.5075	482730	32.8534
SBP	PD risk	rs12643599	G	A	4	156639846	-0.3134	0.0313	1.23197e-23	0.3605	737396	-0.0022	0.0198	0.9107	0.3741	482730	100.256
SBP	PD risk	rs12656497	C	T	5	32831939	0.6382	0.0307	7.14003e-96	0.5966	731458	0.0117	0.0214	0.5823	0.6002	471013	432.152
SBP	PD risk	rs12657950	T	C	5	61940569	0.455	0.059	1.26911e-14	0.0744	727366	-0.007	0.0433	0.8708	0.0727	468692	59.4729
SBP	PD risk	rs12661036	C	T	6	163737476	0.2104	0.0374	1.81999e-08	0.225	686838	-0.0293	0.027	0.2765	0.228	468692	31.6481
SBP	PD risk	rs12668436	C	T	7	47548893	0.2151	0.035	7.88297e-10	0.2459	733620	-0.0106	0.0256	0.679	0.2505	468692	37.7698
SBP	PD risk	rs12693982	T	C	2	204085635	0.2575	0.0309	7.49031e-17	0.4024	725230	-0.0206	0.0175	0.2414	0.3898	482730	69.4444
SBP	PD risk	rs12694277	C	T	2	213188795	0.2018	0.0335	1.79602e-09	0.7054	705096	-0.0245	0.0277	0.3763	0.7036	13655	36.2871
SBP	PD risk	rs12731646	T	C	1	169090660	-0.189	0.0307	7.21207e-10	0.409	729081	-0.0473	0.0204	0.0206201	0.4037	482730	37.9007
SBP	PD risk	rs1275985	T	C	2	26911745	-0.5411	0.0308	4.73042e-69	0.6133	734678	0.0665	0.0206	0.001279	0.6198	482730	308.641
SBP	PD risk	rs12883810	T	C	14	68032235	-0.2382	0.0428	2.69998e-08	0.1462	727286	0.0405	0.0237	0.0867601	0.148	482730	30.9739
SBP	PD risk	rs12885878	G	A	14	104007555	0.2291	0.0367	4.32305e-10	0.7663	691270	0.0388	0.0319	0.2239	0.7674	13655	38.9689
SBP	PD risk	rs12906962	C	T	15	95312071	0.2653	0.0325	3.27718e-16	0.324	722993	0.0078	0.0238	0.744801	0.3303	468692	66.6358
SBP	PD risk	rs1290784	T	C	3	169096900	0.4124	0.0303	2.96825e-42	0.4483	732685	-0.0161	0.0172	0.3496	0.4651	482730	185.247
SBP	PD risk	rs1290933	A	C	4	2668217	-0.2847	0.0327	3.17176e-18	0.6919	729752	0.0042	0.0209	0.8409	0.6899	482730	75.8018
SBP	PD risk	rs12926550	A	G	16	81510155	-0.2548	0.0324	3.4261e-15	0.3156	733083	-0.0025	0.0233	0.9146	0.3217	471013	61.8456
SBP	PD risk	rs1293969	C	T	6	151959945	0.1988	0.0347	1.034e-08	0.2516	734562	0.0267	0.0206	0.1941	0.2516	482730	32.8227
SBP	PD risk	rs12978472	G	C	19	7257990	-0.845	0.049	1.228e-66	0.1241	659116	-0.0786	0.0391	0.0443598	0.1187	468692	297.387
SBP	PD risk	rs13016772	T	C	2	55779476	0.2522	0.0355	1.22687e-12	0.7651	735375	-0.0119	0.0216	0.5829	0.7711	482730	50.47
SBP	PD risk	rs13091418	G	C	3	185329756	0.2234	0.0325	6.14752e-12	0.3341	714950	0.0114	0.0177	0.5183	0.3446	482730	47.2498
SBP	PD risk	rs13107261	A	G	4	63768826	-0.1778	0.0314	1.567e-08	0.3687	723080	0.0093	0.0229	0.6854	0.371	468692	32.063
SBP	PD risk	rs13107325	T	C	4	103188709	-0.9086	0.0592	4.21891e-53	0.0739	722416	-0.0311	0.032	0.3311	0.0751	482730	235.56
SBP	PD risk	rs13204703	C	T	6	140692862	-0.1967	0.035	1.94299e-08	0.2489	726042	0.0545	0.0276	0.0484395	0.2448	466555	31.5844
SBP	PD risk	rs13253358	T	C	8	68920135	0.2127	0.033	1.128e-10	0.2979	731985	0.0333	0.0244	0.1721	0.2956	468692	41.5439
SBP	PD risk	rs1332813	C	T	9	9350706	-0.2203	0.0314	2.31686e-12	0.6486	738182	0.0118	0.0227	0.6028	0.6415	471013	49.2232
SBP	PD risk	rs13358657	G	A	5	157938070	0.388	0.0445	2.94985e-18	0.1332	726650	-0.0245	0.0334	0.4625	0.132	468692	76.0227
SBP	PD risk	rs1340030	C	T	11	30182068	-0.1936	0.0312	5.77404e-10	0.3655	735124	-0.0074	0.0232	0.749601	0.3645	468692	38.5036
SBP	PD risk	rs13412750	A	G	2	191634958	-0.2889	0.0341	2.32488e-17	0.2708	724970	-0.017	0.0255	0.5069	0.2608	468692	71.7772
SBP	PD risk	rs13420463	G	A	2	37517566	-0.3143	0.036	2.71519e-18	0.2266	727538	-0.0016	0.0205	0.9362	0.2321	482730	76.2226
SBP	PD risk	rs1375564	T	C	3	85656311	0.2579	0.0315	2.84381e-16	0.6395	725300	-0.0309	0.0192	0.1085	0.6257	482730	67.0319
SBP	PD risk	rs1382472	A	G	11	27273967	-0.1917	0.0307	4.46601e-10	0.4041	733295	-0.0304	0.0196	0.122	0.4003	482730	38.9913
SBP	PD risk	rs139354822	C	T	2	242344695	-0.6115	0.0975	3.50502e-10	0.0296	627584	0.0199	0.0591	0.7358	0.027	482730	39.3354
SBP	PD risk	rs1408945	T	G	1	42364877	-0.3196	0.0304	8.33105e-26	0.4243	732969	0.0149	0.0224	0.5061	0.4246	468692	110.526
SBP	PD risk	rs1410222	T	C	9	77239540	0.2173	0.0388	2.16501e-08	0.8166	738234	0.0636	0.0293	0.0301002	0.8243	468692	31.3658
SBP	PD risk	rs141958336	A	G	19	2165383	0.7807	0.078	1.35613e-23	0.043	703114	0.0222	0.0449	0.6209	0.0431	482730	100.18
SBP	PD risk	rs1422279	T	C	5	122470209	0.331	0.0309	1.05196e-26	0.3864	731435	-0.0089	0.0172	0.6046	0.3908	482730	114.746
SBP	PD risk	rs1433121	T	C	19	32591878	-0.228	0.0326	2.65522e-12	0.6906	734738	0.0084	0.0219	0.7002	0.701	482730	48.9141
SBP	PD risk	rs1436138	G	A	17	75316880	-0.3119	0.0315	4.72716e-23	0.3633	723225	-0.0035	0.0232	0.8799	0.3666	468692	98.0414
SBP	PD risk	rs1437649	A	G	18	48132646	-0.2189	0.0357	8.57294e-10	0.2345	726972	0.0345	0.0261	0.187	0.2368	468692	37.5972
SBP	PD risk	rs146550789	C	T	16	66781040	0.4824	0.0778	5.63806e-10	0.0417	715780	0.0132	0.0442	0.7647	0.0451	482730	38.4464
SBP	PD risk	rs148140538	T	C	22	50228044	-0.3252	0.0562	7.39095e-09	0.0808	720169	0.0479	0.0342	0.161	0.0821	482730	33.4833
SBP	PD risk	rs148401029	A	C	8	81386066	-0.4623	0.0848	4.96798e-08	0.0352	693082	-0.0187	0.0477	0.6949	0.0368	482730	29.7205
SBP	PD risk	rs1493132	C	T	4	108861082	0.1766	0.0318	2.72797e-08	0.3397	733403	0.0158	0.0211	0.4544	0.3351	482730	30.8409
SBP	PD risk	rs1544861	C	T	11	10679441	-0.1969	0.0318	5.65796e-10	0.6605	731644	0.027	0.0183	0.1388	0.658	482730	38.3387
SBP	PD risk	rs1551355	T	C	17	30032420	0.2098	0.0356	3.88597e-09	0.2334	733847	0.0191	0.0259	0.4616	0.24	468692	34.7305
SBP	PD risk	rs1565440	A	G	1	243387788	0.1746	0.0311	1.935e-08	0.3752	733804	0.0178	0.022	0.4167	0.3657	470485	31.5187
SBP	PD risk	rs1575290	T	C	6	7715689	0.1973	0.0301	5.58599e-11	0.4733	735850	0.0111	0.0187	0.5514	0.4557	480593	42.9656
SBP	PD risk	rs1623474	T	C	10	18471794	0.3827	0.0321	7.66126e-33	0.3303	730307	-0.0155	0.0204	0.4484	0.3312	482730	142.137
SBP	PD risk	rs1630736	T	C	6	12295987	-0.1706	0.0309	3.51601e-08	0.465	701460	0.0166	0.0202	0.4091	0.4662	482730	30.4818
SBP	PD risk	rs1664781	A	G	5	53276301	0.2643	0.0326	5.69246e-16	0.6925	734655	-0.0114	0.0205	0.5784	0.6905	482730	65.7293
SBP	PD risk	rs17010957	C	T	4	86719165	0.534	0.043	1.78115e-35	0.1463	720369	0.0542	0.0315	0.0847208	0.145	468692	154.222
SBP	PD risk	rs17035181	G	T	4	157678511	-0.3074	0.0429	7.61377e-13	0.1448	729651	-0.0054	0.0281	0.8482	0.1478	482730	51.3444
SBP	PD risk	rs17080102	C	G	6	151004770	-0.8085	0.0594	3.52209e-42	0.0694	734200	0.0352	0.0443	0.4264	0.0662	468692	185.262
SBP	PD risk	rs17245822	C	A	13	73131694	0.1899	0.0312	1.15199e-09	0.3733	729982	-0.0044	0.0232	0.8481	0.3648	468692	37.046
SBP	PD risk	rs17249754	A	G	12	90060586	-0.8446	0.0403	1.24997e-97	0.1683	738415	-0.0001	0.0225	0.9951	0.1705	482730	439.23
SBP	PD risk	rs17257081	G	A	2	135630498	-0.2274	0.0392	6.35097e-09	0.1935	705214	-0.0505	0.0215	0.0189601	0.2331	482730	33.6518
SBP	PD risk	rs17562391	T	C	14	100133250	0.1967	0.0306	1.34899e-10	0.4186	730042	0.0021	0.0171	0.9042	0.4113	482730	41.3205
SBP	PD risk	rs17608766	C	T	17	45013271	0.6903	0.0433	2.47913e-57	0.1445	722845	-0.0084	0.0254	0.7418	0.131	482730	254.156
SBP	PD risk	rs177551	A	C	11	16930289	0.373	0.0442	3.46817e-17	0.1344	731561	0.0232	0.0269	0.3874	0.144	482730	71.2153
SBP	PD risk	rs17760259	C	T	2	19744462	0.2654	0.0304	2.2532e-18	0.4276	735821	-0.0014	0.0224	0.9518	0.4304	468692	76.2175
SBP	PD risk	rs17762	A	G	11	22492454	0.4117	0.0571	5.59887e-13	0.0777	720428	0.0813	0.0425	0.0557596	0.077	468692	51.9864
SBP	PD risk	rs17807723	A	G	15	90023558	-0.2721	0.0443	8.42694e-10	0.138	719485	-0.0043	0.0243	0.8609	0.1443	482730	37.7268
SBP	PD risk	rs17812022	T	C	20	19007099	-0.3613	0.0525	5.64547e-12	0.0958	706121	-0.0514	0.0392	0.1898	0.0991	468692	47.3606
SBP	PD risk	rs1786345	C	A	8	101674751	-0.2073	0.0307	1.344e-11	0.4338	724456	0.0085	0.0227	0.7089	0.4386	468692	45.5955
SBP	PD risk	rs1814951	A	G	4	111408718	-0.3231	0.0466	3.90931e-12	0.8785	726285	0.0065	0.0261	0.8042	0.875	482730	48.0731
SBP	PD risk	rs1821002	G	C	8	10640065	-0.3794	0.0307	5.19159e-35	0.5892	734295	0.0296	0.0212	0.1617	0.5842	482730	152.728
SBP	PD risk	rs1848994	A	G	19	22111366	0.2012	0.0334	1.78698e-09	0.2828	734717	0.032	0.0248	0.197	0.2756	468692	36.288
SBP	PD risk	rs1871190	T	G	5	97953719	0.1954	0.0324	1.656e-09	0.3349	714803	-0.0035	0.0215	0.8714	0.3275	482730	36.3713
SBP	PD risk	rs1882212	G	A	2	182981968	-0.2753	0.0363	3.33503e-14	0.2207	733312	-0.0177	0.0268	0.509	0.2234	468692	57.5174
SBP	PD risk	rs1882961	T	C	21	16556367	0.2443	0.0326	6.68652e-14	0.3087	736089	-0.0003	0.0245	0.9916	0.3031	468692	56.158
SBP	PD risk	rs1889785	A	G	1	16348729	0.1782	0.0304	4.35101e-09	0.4552	728064	-0.0077	0.017	0.6505	0.4565	482730	34.3612
SBP	PD risk	rs189267552	A	T	3	20073193	-0.8664	0.139	4.54999e-10	0.0132	691585	-0.2103	0.0901	0.01962	0.0133	482730	38.8515
SBP	PD risk	rs1896326	A	G	12	115342956	-0.2797	0.0371	4.40453e-14	0.2291	685351	-0.0225	0.0274	0.4105	0.2268	27693	56.8378
SBP	PD risk	rs1906672	A	G	8	38130025	0.2966	0.0358	1.20393e-16	0.2319	731179	0.0661	0.0206	0.001359	0.2238	482730	68.6398
SBP	PD risk	rs1957563	T	C	5	157474590	0.3629	0.0342	2.31686e-26	0.265	733457	0.0267	0.0219	0.223	0.2583	482730	112.596
SBP	PD risk	rs1984195	A	G	6	79657391	0.2409	0.0303	1.76807e-15	0.4887	728319	0.0047	0.0167	0.781	0.4872	482730	63.2104
SBP	PD risk	rs1994158	G	A	15	86064327	-0.2513	0.0391	1.23299e-10	0.1807	739162	-0.0045	0.0246	0.8548	0.1765	482730	41.3077
SBP	PD risk	rs200700882	G	A	7	1966831	0.2344	0.031	4.21794e-14	0.4019	719492	0.0204	0.0179	0.2553	0.3891	482730	57.1731
SBP	PD risk	rs2014408	T	C	11	16365282	0.5169	0.0373	1.25893e-43	0.2087	723871	0.0035	0.0245	0.8868	0.2062	482730	192.042
SBP	PD risk	rs2111557	T	C	3	169325621	0.1764	0.0302	5.22096e-09	0.4675	731426	0.0088	0.0223	0.692901	0.4568	468692	34.118
SBP	PD risk	rs2126474	T	G	8	76878957	-0.2601	0.0306	1.87111e-17	0.4125	735582	-0.0191	0.0196	0.331	0.4187	481408	72.25
SBP	PD risk	rs2129869	T	A	12	26457650	0.2643	0.0361	2.44287e-13	0.2222	738520	-0.0123	0.0257	0.6326	0.22	470485	53.6019
SBP	PD risk	rs2161967	G	T	2	218680529	-0.2836	0.0307	2.86814e-20	0.5721	719115	0.0174	0.0174	0.3166	0.5729	482730	85.3367
SBP	PD risk	rs2177843	T	C	10	75409877	0.4394	0.0432	2.79705e-24	0.1505	701559	0.0028	0.0241	0.9082	0.1492	482730	103.455
SBP	PD risk	rs2236295	T	G	10	64564892	-0.3028	0.0309	1.04496e-22	0.3978	728424	-0.0053	0.0177	0.7668	0.3867	482730	96.0273
SBP	PD risk	rs2238787	A	G	22	19976406	0.2552	0.0332	1.45111e-14	0.292	736068	-0.014	0.0189	0.4588	0.2845	482730	59.0861
SBP	PD risk	rs2249105	G	A	2	65287896	-0.2927	0.0313	7.63484e-21	0.3679	729133	-0.0232	0.0177	0.1914	0.3817	482730	87.4494
SBP	PD risk	rs2276153	G	C	11	58407740	-0.3296	0.0351	6.55541e-21	0.243	734236	-0.044	0.0214	0.0400396	0.2433	482730	88.178
SBP	PD risk	rs2283500	C	A	16	4138378	-0.3106	0.0481	1.07701e-10	0.1102	732337	0.0224	0.0355	0.5269	0.1116	470485	41.6978
SBP	PD risk	rs2289124	A	G	11	89224477	-0.308	0.0415	1.13501e-13	0.1673	700632	0.0421	0.0257	0.1013	0.167	482730	55.0814
SBP	PD risk	rs2291434	T	G	4	38387244	-0.2622	0.0303	5.10387e-18	0.5335	729355	0.0252	0.0225	0.262	0.5378	468692	74.8825
SBP	PD risk	rs2291516	A	G	19	11508177	0.3708	0.0505	2.16521e-13	0.103	719764	-0.0171	0.0292	0.5568	0.1024	482730	53.9134
SBP	PD risk	rs2353940	C	T	4	145740898	0.2075	0.0358	6.84605e-09	0.2493	699949	-0.0162	0.0224	0.4696	0.2425	482730	33.5947
SBP	PD risk	rs2354862	C	A	8	64501744	-0.2507	0.0317	2.42326e-15	0.3593	723156	-0.0018	0.0205	0.9296	0.3634	482730	62.5446
SBP	PD risk	rs2384063	T	C	2	25187115	0.3266	0.0357	6.32995e-20	0.7607	716500	-0.0431	0.0209	0.0392202	0.776	482730	83.6943
SBP	PD risk	rs2392929	G	T	7	106414069	0.7507	0.0379	1.95794e-87	0.2027	723277	0.0258	0.0209	0.2165	0.2064	482730	392.333
SBP	PD risk	rs2423514	G	A	20	10693337	-0.3011	0.0302	1.76685e-23	0.4589	739037	0.0043	0.0223	0.8472	0.4662	468692	99.4049
SBP	PD risk	rs246973	T	C	5	68007803	0.2479	0.0335	1.45312e-13	0.2882	718997	-0.0348	0.0251	0.1662	0.2882	468692	54.76
SBP	PD risk	rs2470004	T	C	8	120358445	-0.3454	0.0392	1.28204e-18	0.8175	734365	0.031	0.0217	0.1526	0.8122	482730	77.6377
SBP	PD risk	rs2493134	C	T	1	230849359	0.3736	0.0309	1.10408e-33	0.4071	719449	-0.0287	0.0171	0.0931901	0.4157	482730	146.183
SBP	PD risk	rs2493296	T	C	1	3327032	0.4183	0.0442	3.1369e-21	0.1425	710296	0.0108	0.0251	0.667899	0.1547	480593	89.5635
SBP	PD risk	rs2498323	A	G	4	3451109	0.3171	0.0517	8.51491e-10	0.098	719352	-0.0036	0.0282	0.8991	0.1043	482730	37.6194
SBP	PD risk	rs2580350	A	G	2	121996007	0.1769	0.0307	8.39305e-09	0.5609	714258	0.0386	0.0224	0.0841705	0.5488	468692	33.2031
SBP	PD risk	rs2589218	C	T	15	96785017	0.2258	0.0339	2.54273e-11	0.2703	735529	0.0142	0.0252	0.5727	0.262	468692	44.3658
SBP	PD risk	rs2598	G	A	20	47241618	-0.168	0.0303	2.86999e-08	0.467	733448	0.0108	0.0177	0.5431	0.4769	482730	30.7421
SBP	PD risk	rs2608029	G	C	8	129170126	-0.1805	0.032	1.60901e-08	0.3347	731597	0.0325	0.0209	0.1198	0.3547	482730	31.8167
SBP	PD risk	rs2610990	G	A	4	18008232	0.2903	0.0343	2.86286e-17	0.7359	726424	-0.0021	0.0197	0.9145	0.7388	482730	71.6318
SBP	PD risk	rs2627313	T	C	15	81006712	0.3208	0.0303	3.55222e-26	0.4454	732086	-0.0149	0.0224	0.506499	0.4496	468692	112.094
SBP	PD risk	rs262986	A	G	3	183435713	-0.2371	0.0305	7.66655e-15	0.4704	719675	0.0274	0.0181	0.1306	0.4933	482730	60.4315
SBP	PD risk	rs263532	C	T	1	2164116	-0.1798	0.0307	4.71596e-09	0.4245	721538	0.0067	0.0225	0.7647	0.4191	469691	34.3007
SBP	PD risk	rs2643826	T	C	3	27562988	0.4473	0.0306	1.741e-48	0.4505	721083	0.0061	0.0191	0.749	0.4432	482730	213.676
SBP	PD risk	rs2652812	T	C	15	63406170	-0.2516	0.0353	1.02707e-12	0.7544	727494	-0.007	0.0199	0.7257	0.7455	482730	50.801
SBP	PD risk	rs268263	A	T	2	164954174	0.5938	0.0353	1.77011e-63	0.7498	713147	-0.016	0.0212	0.4499	0.7402	482730	282.964
SBP	PD risk	rs2689690	T	C	10	95899706	-0.2702	0.0316	1.14604e-17	0.3678	716794	-0.0069	0.0202	0.734	0.366	482730	73.1133
SBP	PD risk	rs2724377	G	A	1	207974818	-0.1938	0.0301	1.286e-10	0.4697	734549	0.0204	0.0193	0.2909	0.4671	482730	41.4548
SBP	PD risk	rs2744139	C	T	6	22384718	-0.2369	0.0355	2.47913e-11	0.2376	729519	0.0139	0.0261	0.595	0.2442	468692	44.5321
SBP	PD risk	rs2745599	G	A	6	1613686	-0.2164	0.0317	8.95571e-12	0.448	675881	-0.0012	0.0224	0.9578	0.4553	468692	46.6011
SBP	PD risk	rs2760748	A	T	17	2001604	0.3626	0.0509	1.0539e-12	0.0981	729265	-0.0019	0.0368	0.9587	0.1028	471013	50.7481
SBP	PD risk	rs2776037	C	T	21	16317933	0.1851	0.0309	2.146e-09	0.5849	719934	0.0029	0.0228	0.8977	0.5827	471013	35.8836
SBP	PD risk	rs2801008	G	T	20	51788718	0.1876	0.0324	7.36902e-09	0.3183	728105	-0.0267	0.0243	0.2722	0.3175	468692	33.5255
SBP	PD risk	rs2815063	A	C	6	39262535	0.2755	0.0458	1.76299e-09	0.1315	697076	-0.0409	0.0347	0.2395	0.1245	468692	36.1836
SBP	PD risk	rs2833834	A	C	21	33814378	0.2177	0.0338	1.217e-10	0.2765	728749	-0.0043	0.0201	0.8292	0.2776	482730	41.4843
SBP	PD risk	rs28429256	A	G	15	66931617	0.215	0.0325	3.88776e-11	0.3342	708637	0.016	0.0243	0.51	0.3208	468692	43.7633
SBP	PD risk	rs2853736	G	T	1	28838198	-0.2368	0.0331	8.33681e-13	0.3057	716874	-0.0095	0.0192	0.6218	0.3135	482730	51.1808
SBP	PD risk	rs28572357	C	A	19	31867447	0.2733	0.0308	6.34016e-19	0.3977	733594	-0.028	0.0175	0.1088	0.38	482730	78.7368
SBP	PD risk	rs28578714	C	T	22	50727921	-0.2066	0.0327	2.52802e-10	0.3938	666583	0.0415	0.0175	0.0177101	0.3881	482730	39.9177
SBP	PD risk	rs28650790	T	C	5	55861464	0.2287	0.0387	3.304e-09	0.1891	728189	-0.0098	0.0218	0.6528	0.1917	482730	34.9229
SBP	PD risk	rs28688791	C	T	7	19039605	0.3222	0.038	2.33507e-17	0.1982	726773	-0.0215	0.0244	0.3783	0.2033	482730	71.8925
SBP	PD risk	rs28866311	G	T	15	41442195	0.2762	0.0302	5.45255e-20	0.4737	735999	-0.0009	0.0183	0.9602	0.4776	482730	83.6437
SBP	PD risk	rs2904315	G	A	11	48109948	0.2081	0.0325	1.57699e-10	0.6869	733354	0.0181	0.0184	0.3243	0.6935	482730	40.9994
SBP	PD risk	rs2913920	T	C	5	141726983	0.2418	0.0359	1.62293e-11	0.765	720146	-0.0005	0.0259	0.9853	0.7544	468692	45.3653
SBP	PD risk	rs2957688	A	G	11	10364963	0.3472	0.0304	2.73905e-30	0.4707	725953	0.0088	0.0199	0.6569	0.4689	482730	130.44
SBP	PD risk	rs3098186	T	C	15	50810621	-0.2422	0.0303	1.41091e-15	0.5156	726862	-0.04	0.0181	0.0269998	0.5252	482730	63.8944
SBP	PD risk	rs3104552	C	T	9	128153616	-0.2449	0.0303	6.31393e-16	0.4393	737567	0.0275	0.0195	0.158	0.4462	482730	65.3269
SBP	PD risk	rs34025993	G	A	9	123516572	-0.223	0.0308	4.70652e-13	0.586	723871	-0.0263	0.0203	0.1958	0.5913	482730	52.4214
SBP	PD risk	rs34072724	A	G	7	130432469	-0.2422	0.0303	1.37309e-15	0.4889	725006	-0.0033	0.0175	0.8502	0.4738	480593	63.8944
SBP	PD risk	rs34079867	T	C	1	27407850	0.1992	0.0354	1.78098e-08	0.266	686622	0.0061	0.0263	0.8155	0.2586	469486	31.6645
SBP	PD risk	rs34130368	T	G	10	48411796	-0.3016	0.0497	1.279e-09	0.117	665218	0.0486	0.0395	0.2183	0.1171	466555	36.8256
SBP	PD risk	rs34413141	A	T	18	777282	-0.3531	0.0393	2.46888e-19	0.1822	727865	-0.047	0.0299	0.1165	0.1785	468692	80.7254
SBP	PD risk	rs34487963	A	C	21	44838330	-0.8819	0.1244	1.3499e-12	0.0185	632929	0.0674	0.122	0.5805	0.0164	13655	50.2572
SBP	PD risk	rs34518929	A	G	19	18455444	-0.22	0.0345	1.793e-10	0.2623	725435	-0.023	0.022	0.297	0.2602	482730	40.6637
SBP	PD risk	rs34535756	T	C	4	2246927	0.478	0.0786	1.181e-09	0.0394	722678	-0.0595	0.0437	0.1732	0.0432	482730	36.9837
SBP	PD risk	rs34727427	C	T	2	177016728	0.2353	0.0324	4.01698e-13	0.3168	730664	0.0197	0.018	0.2732	0.3213	482730	52.7417
SBP	PD risk	rs34917849	C	G	8	95278307	0.3124	0.0454	5.96623e-12	0.1268	733399	0.029	0.0337	0.3897	0.1249	468692	47.3489
SBP	PD risk	rs34941092	A	G	16	50550137	-0.3225	0.0425	3.2337e-14	0.1498	728958	-0.0397	0.0322	0.2182	0.1497	468692	57.5813
SBP	PD risk	rs35098810	C	A	16	60635748	-0.1967	0.0356	3.19801e-08	0.2317	739228	0.0511	0.0263	0.0522096	0.2272	468692	30.5287
SBP	PD risk	rs35413927	G	A	14	53420358	0.3002	0.0328	5.25049e-20	0.3054	732631	0.0198	0.024	0.4086	0.3151	468692	83.7671
SBP	PD risk	rs35444	G	A	12	115552437	-0.4368	0.031	3.46737e-45	0.3862	730213	0.015	0.0216	0.487401	0.3853	471013	198.537
SBP	PD risk	rs35680304	T	C	7	130973495	0.2694	0.031	3.76184e-18	0.5929	720141	-0.0065	0.0228	0.7771	0.5885	468692	75.5217
SBP	PD risk	rs35783704	A	G	8	105966258	-0.4619	0.0507	8.81455e-20	0.1042	702899	0.0064	0.0378	0.8664	0.1008	468692	83.0004
SBP	PD risk	rs365990	G	A	14	23861811	-0.225	0.0312	5.95251e-13	0.3658	736333	-0.0079	0.0174	0.649999	0.3718	482730	52.0063
SBP	PD risk	rs3735533	C	T	7	27245893	0.91	0.0577	5.29054e-56	0.9257	733213	-0.0525	0.0413	0.2034	0.9218	470485	248.732
SBP	PD risk	rs3764400	C	T	17	46123932	-0.3748	0.0445	3.68893e-17	0.1365	723027	0.0089	0.0247	0.717599	0.1356	482730	70.938
SBP	PD risk	rs3772219	C	A	3	56771251	-0.2733	0.0324	3.09885e-17	0.3176	733068	0.0065	0.0183	0.723601	0.298	482730	71.1523
SBP	PD risk	rs3807925	G	A	7	18543250	0.1859	0.0319	5.38902e-09	0.3504	720607	0.0048	0.0236	0.8385	0.347	468692	33.9608
SBP	PD risk	rs3815460	G	C	14	73422259	0.285	0.05	1.20801e-08	0.1024	736840	0.008	0.0273	0.77	0.1097	482730	32.49
SBP	PD risk	rs3819532	C	T	12	2436837	0.1875	0.0306	9.43604e-10	0.6087	742091	0.0316	0.0228	0.1652	0.6158	468692	37.5457
SBP	PD risk	rs3860770	A	G	5	173301427	-0.2663	0.0333	1.20088e-15	0.2916	729395	-0.0154	0.019	0.4187	0.2908	482730	63.952
SBP	PD risk	rs3918226	T	C	7	150690176	0.664	0.0575	8.46058e-31	0.0811	680941	0.0151	0.0368	0.680801	0.0839	482730	133.352
SBP	PD risk	rs3950627	A	C	16	86436343	0.1851	0.0308	1.82398e-09	0.531	706996	-0.0219	0.0271	0.4197	0.4964	13655	36.117
SBP	PD risk	rs3980686	T	G	3	168697602	-0.4998	0.0487	1.02707e-24	0.1075	734991	0.0238	0.0355	0.5024	0.1104	468692	105.326
SBP	PD risk	rs404100	T	C	1	25366987	0.1935	0.0303	1.68298e-10	0.4513	731629	-0.0105	0.0199	0.5987	0.4542	482730	40.7828
SBP	PD risk	rs4143175	C	T	12	67782397	-0.2187	0.0352	5.10399e-10	0.7591	734127	-0.0067	0.0264	0.799	0.7666	468692	38.6022
SBP	PD risk	rs42032	A	G	7	92237426	-0.3231	0.0345	7.39265e-21	0.2641	720869	-0.0174	0.0197	0.3763	0.2739	482730	87.7073
SBP	PD risk	rs4245599	G	A	10	60365755	0.1794	0.0305	4.03497e-09	0.5416	722696	-0.023	0.0225	0.3084	0.5399	468692	34.5975
SBP	PD risk	rs4260863	G	C	8	129386613	-0.1911	0.0314	1.17101e-09	0.3837	718349	0.0011	0.0176	0.9518	0.394	482730	37.0392
SBP	PD risk	rs4274337	G	A	13	41967193	0.2968	0.0406	2.48428e-13	0.8303	726743	-0.0385	0.0251	0.1244	0.8185	482730	53.4411
SBP	PD risk	rs4284362	A	C	10	45377839	-0.2256	0.0338	2.60976e-11	0.7181	716904	0.0216	0.024	0.3671	0.7244	27693	44.5497
SBP	PD risk	rs4408839	G	A	3	153729768	0.2301	0.0345	2.42493e-11	0.2567	734663	-0.0101	0.0216	0.6411	0.2511	482730	44.4831
SBP	PD risk	rs4440615	A	G	8	141057641	-0.2201	0.0312	1.87413e-12	0.6321	733272	-0.0176	0.0231	0.4453	0.6304	468692	49.7658
SBP	PD risk	rs4499560	T	A	3	70920485	0.2199	0.0326	1.46285e-11	0.6829	723821	-0.0251	0.0235	0.285	0.675	470485	45.5004
SBP	PD risk	rs4511593	T	C	17	7455536	-0.2881	0.0318	1.27909e-19	0.6528	728124	0.0002	0.0184	0.9913	0.6559	482730	82.079
SBP	PD risk	rs4553000	T	C	9	34223553	-0.2035	0.03	1.09396e-11	0.5141	740912	-0.0171	0.0171	0.3187	0.5085	482730	46.0136
SBP	PD risk	rs4577304	C	T	2	73403040	0.1767	0.0302	4.98701e-09	0.4767	726869	-0.0076	0.0182	0.6762	0.4656	482730	34.2341
SBP	PD risk	rs4606697	A	G	15	100087596	-0.3196	0.0523	9.71091e-10	0.1041	673766	-0.0225	0.0341	0.5099	0.1016	482730	37.3431
SBP	PD risk	rs4651224	T	C	1	184585182	0.1986	0.0306	8.99912e-11	0.4474	717082	-0.02	0.0226	0.3764	0.4453	468692	42.1226
SBP	PD risk	rs4734868	G	A	8	92793786	0.1844	0.0321	9.2151e-09	0.3303	729744	-0.0157	0.0198	0.4267	0.3208	482730	32.9998
SBP	PD risk	rs4775769	G	T	15	48939888	0.4162	0.0517	7.75711e-16	0.9055	734063	0.0902	0.0378	0.0169099	0.9024	468692	64.8072
SBP	PD risk	rs4784541	C	T	16	51704452	0.2015	0.0307	4.9272e-11	0.5252	709874	-0.0197	0.0266	0.4601	0.5319	13655	43.0798
SBP	PD risk	rs483071	T	C	13	22294117	0.2709	0.0313	5.09331e-18	0.6248	723059	0.0026	0.0209	0.9021	0.6292	482730	74.9082
SBP	PD risk	rs4838021	T	C	9	125657099	-0.3009	0.0453	3.12968e-11	0.1289	726129	-0.0364	0.0274	0.1837	0.1263	481936	44.1213
SBP	PD risk	rs4873492	T	C	8	51947549	0.3431	0.0403	1.61399e-17	0.1724	722450	0.0037	0.0319	0.9081	0.1719	466555	72.4822
SBP	PD risk	rs4876133	C	G	8	1710404	0.22	0.0336	6.2273e-11	0.711	716766	0.0605	0.022	0.00602907	0.71	482730	42.8713
SBP	PD risk	rs488834	T	C	1	10767902	-0.3799	0.0365	2.35396e-25	0.7645	700272	0.0418	0.0276	0.1309	0.7683	471013	108.331
SBP	PD risk	rs4888408	A	G	16	75432824	0.3653	0.0307	1.41514e-32	0.5855	728111	0.0075	0.0228	0.7431	0.5845	468692	141.587
SBP	PD risk	rs4925159	A	G	17	18185510	0.2174	0.0305	9.65606e-13	0.4246	734204	-0.0134	0.0171	0.433	0.4135	482730	50.8065
SBP	PD risk	rs4926499	C	G	1	249155909	0.2965	0.0438	1.33291e-11	0.8263	615071	0.0255	0.0423	0.547	0.8338	13655	45.8249
SBP	PD risk	rs4932373	C	A	15	91429287	0.635	0.0328	2.49e-83	0.3258	710104	-0.0174	0.0208	0.404	0.3698	482730	374.8
SBP	PD risk	rs4952609	G	A	2	40555733	-0.2124	0.0347	9.60395e-10	0.2561	723139	0.023	0.021	0.2736	0.2627	482730	37.4671
SBP	PD risk	rs4955575	C	A	3	169534538	-0.2158	0.0348	5.63106e-10	0.2539	725656	0.0202	0.0208	0.3318	0.2492	482730	38.4543
SBP	PD risk	rs4957026	G	A	5	361148	-0.1982	0.0323	8.11895e-10	0.6601	716315	-0.0456	0.0209	0.0289701	0.6661	482730	37.6532
SBP	PD risk	rs4961293	T	C	8	141812374	0.2268	0.0303	7.3536e-14	0.4513	733413	0.0199	0.0193	0.3034	0.4418	482730	56.0274
SBP	PD risk	rs4980379	T	C	11	1888614	0.5764	0.032	2.46718e-72	0.3719	701947	0.0155	0.0187	0.4063	0.3731	482730	324.45
SBP	PD risk	rs509564	T	C	11	57448117	0.2622	0.0363	5.08394e-13	0.226	726658	0.0005	0.0226	0.983	0.2232	482730	52.1738
SBP	PD risk	rs509833	G	A	6	159711515	-0.329	0.044	7.07946e-14	0.8614	726475	0.054	0.0278	0.0524505	0.8693	482730	55.9096
SBP	PD risk	rs55732192	T	G	2	162278233	-0.3358	0.0521	1.153e-10	0.0947	719496	-0.0016	0.0381	0.9655	0.0986	468692	41.5419
SBP	PD risk	rs55924432	T	C	4	26812737	0.2651	0.0317	5.69508e-17	0.401	694102	0.0515	0.0233	0.0269699	0.4062	468692	69.936
SBP	PD risk	rs55944332	G	A	2	145726621	0.2613	0.0355	1.79184e-13	0.2368	729179	-0.0139	0.0225	0.5362	0.224	482730	54.1779
SBP	PD risk	rs56288724	G	A	17	60767135	0.2178	0.031	2.01094e-12	0.4169	717104	-0.017	0.022	0.441199	0.4196	471013	49.362
SBP	PD risk	rs56407827	T	C	18	42179819	0.3603	0.034	2.78099e-26	0.2687	735633	-0.0526	0.0255	0.0390301	0.2671	468692	112.298
SBP	PD risk	rs571689	T	C	19	49207554	0.228	0.0304	6.7655e-14	0.5196	727109	0.0009	0.0169	0.9561	0.5038	482730	56.25
SBP	PD risk	rs573455	G	A	11	117267884	-0.1994	0.0303	4.772e-11	0.539	729895	0.0014	0.0195	0.9418	0.5383	482730	43.3077
SBP	PD risk	rs5742643	C	T	12	102837863	0.2233	0.0349	1.525e-10	0.7513	732162	-0.0086	0.0304	0.7782	0.7555	13655	40.938
SBP	PD risk	rs57786342	A	G	14	69260028	0.2317	0.0374	5.626e-10	0.2059	731830	-0.0106	0.0214	0.619801	0.2135	482730	38.3803
SBP	PD risk	rs57866767	C	T	10	96023077	-0.4501	0.0304	1.13789e-49	0.4322	735629	0.0178	0.0175	0.3104	0.4508	482730	219.215
SBP	PD risk	rs57946343	C	T	10	63499951	-0.716	0.0426	2.10184e-63	0.1473	731715	0.0046	0.0244	0.8505	0.1474	482730	282.492
SBP	PD risk	rs59980837	T	G	1	115827266	1.0997	0.1163	3.31513e-21	0.0178	711774	-0.1064	0.0936	0.2559	0.0158	468692	89.4106
SBP	PD risk	rs60138042	G	C	19	30350005	-0.3395	0.0619	4.14295e-08	0.0645	724178	0.0651	0.0479	0.1742	0.0594	468692	30.0814
SBP	PD risk	rs60191654	G	A	9	753648	0.2382	0.0385	5.87503e-10	0.1882	735814	-0.05	0.0277	0.0706399	0.1949	470485	38.2791
SBP	PD risk	rs6026578	G	C	20	57463472	0.185	0.0316	4.59399e-09	0.6269	712005	-0.0009	0.0225	0.9673	0.6323	471013	34.2744
SBP	PD risk	rs6026744	T	A	20	57742388	0.7131	0.0461	6.99842e-54	0.1229	730857	-0.0244	0.0262	0.3513	0.1202	482730	239.276
SBP	PD risk	rs6029756	A	G	20	40266681	-0.2712	0.033	1.88408e-16	0.3225	705685	0.0027	0.024	0.9098	0.3228	468692	67.5385
SBP	PD risk	rs6031431	G	A	20	42795152	0.2617	0.0304	7.04855e-18	0.4624	726141	0.034	0.0225	0.1319	0.4598	468692	74.1072
SBP	PD risk	rs60444686	A	G	10	115717311	0.5905	0.0782	4.42385e-14	0.0406	712239	-0.0396	0.052	0.4464	0.0396	482730	57.0199
SBP	PD risk	rs604723	C	T	11	100610546	0.655	0.0339	2.54624e-83	0.7244	727774	-0.0006	0.0206	0.9761	0.6116	480409	373.322
SBP	PD risk	rs6054139	A	G	20	6327810	0.2094	0.0306	8.22811e-12	0.606	743537	0.0031	0.0213	0.8845	0.6284	480593	46.8285
SBP	PD risk	rs6058088	G	T	20	30139886	-0.2832	0.0417	1.14393e-11	0.1561	731414	-0.0132	0.0305	0.664	0.1627	468692	46.1227
SBP	PD risk	rs6062324	A	G	20	62446351	-0.3294	0.0363	1.18413e-19	0.2364	704153	-0.0306	0.0234	0.1914	0.2463	482730	82.3444
SBP	PD risk	rs6078093	A	G	20	11168669	-0.1849	0.0304	1.19501e-09	0.428	735632	0.0297	0.0187	0.1118	0.4221	482730	36.9936
SBP	PD risk	rs6090907	A	G	20	47410231	-0.3854	0.0425	1.28588e-19	0.147	738551	0.019	0.0313	0.5443	0.1456	468692	82.2329
SBP	PD risk	rs60909079	C	G	4	83830244	-0.2114	0.0351	1.73002e-09	0.2492	725002	-0.0093	0.0221	0.6728	0.2556	482730	36.274
SBP	PD risk	rs60991988	G	T	4	54801228	-0.3789	0.0498	2.81968e-14	0.1069	706632	-0.0066	0.0335	0.8447	0.1123	471013	57.8883
SBP	PD risk	rs6108787	G	T	20	10967214	0.4274	0.03	5.38146e-46	0.4704	742572	-0.0142	0.0169	0.4009	0.4635	482730	202.968
SBP	PD risk	rs61772592	G	A	1	56979681	0.3181	0.0455	2.8622e-12	0.1255	732993	0.0112	0.0328	0.7329	0.1325	468692	48.877
SBP	PD risk	rs61917655	T	C	12	48210787	0.3427	0.0514	2.67979e-11	0.1014	703488	0.0634	0.0389	0.1029	0.0994	468692	44.4531
SBP	PD risk	rs62047964	T	C	16	70729954	0.5115	0.0686	9.29394e-14	0.0622	618581	-0.0219	0.0516	0.6716	0.0551	470485	55.5959
SBP	PD risk	rs62076622	G	A	17	61090958	-0.2363	0.0377	3.78504e-10	0.1987	735332	0.0235	0.0221	0.2869	0.1932	482730	39.2866
SBP	PD risk	rs62082230	A	T	18	22676071	-0.1884	0.0345	4.689e-08	0.2773	704845	-0.0098	0.0258	0.704001	0.2694	468692	29.8211
SBP	PD risk	rs62170470	C	T	2	146989797	-0.1972	0.0321	7.68493e-10	0.3983	678289	0.0436	0.023	0.0573205	0.4141	468692	37.7402
SBP	PD risk	rs62309747	A	G	4	48713862	-0.2244	0.0304	1.59294e-13	0.4734	723520	-0.0092	0.0198	0.641201	0.489	480593	54.4877
SBP	PD risk	rs62512914	G	A	8	82828857	-0.2066	0.0306	1.41808e-11	0.4152	733627	-0.0354	0.0227	0.1185	0.4082	468692	45.5846
SBP	PD risk	rs6271	T	C	9	136522274	-0.5547	0.0611	1.18304e-19	0.0735	668892	-0.0424	0.0472	0.3697	0.0741	471013	82.4202
SBP	PD risk	rs641620	C	T	11	117074229	0.3193	0.044	3.73766e-13	0.1453	703974	0.0343	0.0246	0.1636	0.1447	482730	52.6614
SBP	PD risk	rs6438857	C	T	3	124557643	-0.2736	0.0305	3.13184e-19	0.4226	732743	-0.0345	0.0184	0.0602102	0.4284	482730	80.4697
SBP	PD risk	rs6445583	A	G	3	53562894	0.2774	0.0349	1.89583e-15	0.7465	720886	-0.0265	0.0258	0.3048	0.7456	468692	63.1774
SBP	PD risk	rs6452769	A	G	5	87389027	-0.3143	0.0377	7.82168e-17	0.2053	724369	-0.0209	0.0272	0.441199	0.2185	468692	69.5034
SBP	PD risk	rs6490019	G	A	12	115920472	0.2897	0.0309	6.6115e-21	0.6204	739953	0.0056	0.0184	0.7597	0.6009	482730	87.8982
SBP	PD risk	rs6504213	C	T	17	62381714	0.2982	0.0312	1.24796e-21	0.5818	706663	-0.0277	0.0195	0.1549	0.6002	480593	91.3495
SBP	PD risk	rs6540119	T	A	16	87984477	-0.2016	0.0322	3.92898e-10	0.666	724392	0.0083	0.0196	0.6711	0.6712	482730	39.1985
SBP	PD risk	rs6562778	G	A	13	74223828	-0.178	0.0304	4.95496e-09	0.5411	725721	0.0094	0.0222	0.672699	0.5392	470014	34.2841
SBP	PD risk	rs658780	G	T	1	78555928	0.2028	0.0347	5.28506e-09	0.2553	723999	0.0384	0.0206	0.06221	0.2569	482730	34.1568
SBP	PD risk	rs665445	A	C	18	51842682	-0.1909	0.0334	1.15199e-08	0.2794	741308	-0.0128	0.0205	0.5313	0.2828	482730	32.6677
SBP	PD risk	rs66864335	A	G	11	65390803	-0.3963	0.0365	1.79391e-27	0.2211	727512	-0.0005	0.0202	0.9792	0.2226	482730	117.886
SBP	PD risk	rs6699618	G	C	1	11881441	-0.9115	0.041	1.6788e-109	0.1599	736696	-0.0267	0.0235	0.2568	0.1539	482730	494.249
SBP	PD risk	rs6731373	A	G	2	68503044	0.1913	0.0326	4.18196e-09	0.3492	696899	-0.0021	0.0192	0.9111	0.3382	482730	34.4346
SBP	PD risk	rs6737318	G	A	2	114083120	-0.2348	0.0364	1.12899e-10	0.2218	725291	-0.0304	0.0272	0.2648	0.2186	468692	41.6096
SBP	PD risk	rs67600122	T	G	6	31762844	0.4466	0.0309	2.66379e-47	0.4199	717516	-0.0373	0.0196	0.0572994	0.423	480593	208.891
SBP	PD risk	rs67617547	G	C	7	90297177	-0.1799	0.0322	2.39299e-08	0.3303	725288	0.0068	0.021	0.747001	0.3284	482730	31.2141
SBP	PD risk	rs6771917	C	T	3	48108442	0.3793	0.0355	1.38899e-26	0.7523	709617	-0.0308	0.02	0.1239	0.744	482730	114.159
SBP	PD risk	rs67885470	T	C	11	99998431	-0.2087	0.038	4.12401e-08	0.2094	695892	0.0116	0.0323	0.719999	0.2156	13655	30.1632
SBP	PD risk	rs6788907	A	G	3	158212823	0.221	0.0339	7.30971e-11	0.2682	734249	-0.0081	0.0225	0.7188	0.2614	482730	42.4996
SBP	PD risk	rs6788984	G	A	3	41107173	-0.2999	0.0432	3.80627e-12	0.1437	726878	-0.0077	0.0318	0.8098	0.1504	468692	48.1932
SBP	PD risk	rs68085857	T	C	1	217737629	0.274	0.0357	1.67803e-14	0.234	726535	0.015	0.0262	0.5664	0.2345	468692	58.9067
SBP	PD risk	rs68115553	G	A	3	27704702	0.6445	0.1143	1.737e-08	0.0199	679844	0.1319	0.087	0.1292	0.0189	468692	31.7946
SBP	PD risk	rs6870654	C	T	5	63831964	-0.2136	0.0347	7.58106e-10	0.2546	726723	-0.0257	0.0253	0.3088	0.2617	468692	37.8917
SBP	PD risk	rs6892983	A	C	5	127845030	0.3427	0.0307	7.11377e-29	0.4022	732020	0.0191	0.0183	0.2954	0.3884	482730	124.61
SBP	PD risk	rs6921291	T	C	6	97066242	0.3575	0.0385	1.57507e-20	0.1907	731010	-0.0304	0.0213	0.1529	0.2069	482730	86.2245
SBP	PD risk	rs6957161	G	A	7	131361319	-0.2064	0.0345	2.197e-09	0.7382	725734	0.0063	0.0204	0.7563	0.7465	482730	35.7916
SBP	PD risk	rs6961048	G	C	7	27328187	0.5304	0.0497	1.42988e-26	0.104	731065	-0.0237	0.0373	0.5266	0.1	468692	113.892
SBP	PD risk	rs6986368	T	A	8	126513197	0.2132	0.0329	9.62498e-11	0.3274	699348	0.0067	0.0237	0.7776	0.3371	468692	41.9936
SBP	PD risk	rs7012866	G	T	8	135616959	0.2325	0.0301	1.21088e-14	0.5009	735524	0.0139	0.0172	0.4194	0.5021	482730	59.6641
SBP	PD risk	rs702395	T	C	5	140086677	0.2318	0.0305	3.23892e-14	0.4369	727577	-0.0126	0.017	0.4587	0.4397	482730	57.76
SBP	PD risk	rs7026176	T	G	9	116670743	-0.1869	0.0299	4.00701e-10	0.5118	742774	0.0316	0.02	0.1153	0.4979	482730	39.073
SBP	PD risk	rs7045409	A	T	9	95201540	-0.1862	0.0313	2.54501e-09	0.3669	738983	-0.008	0.02	0.6894	0.3745	482730	35.3892
SBP	PD risk	rs708117	A	G	1	228199902	0.2874	0.0302	1.58708e-21	0.5203	731244	0.0372	0.0174	0.0327703	0.5322	482730	90.5648
SBP	PD risk	rs7093894	A	C	10	124234880	0.236	0.0427	3.16097e-08	0.1512	716911	0.0027	0.026	0.9163	0.1505	482730	30.547
SBP	PD risk	rs7107356	G	A	11	47676170	0.4598	0.0301	1.63005e-52	0.5041	734142	-0.0274	0.0168	0.1039	0.5175	482730	233.348
SBP	PD risk	rs7134440	T	C	12	53450097	0.4788	0.0562	1.57906e-17	0.0822	707769	0.0338	0.0325	0.298	0.0807	482730	72.5831
SBP	PD risk	rs7134677	T	C	12	54441498	-0.3851	0.0332	4.45554e-31	0.2978	723813	0.0251	0.0209	0.2303	0.3223	482730	134.546
SBP	PD risk	rs7154723	A	G	14	98590629	0.253	0.0309	2.72082e-16	0.385	738875	-0.0005	0.0172	0.9789	0.3988	482730	67.0385
SBP	PD risk	rs7186298	T	C	16	21088031	-0.2315	0.0302	1.88191e-14	0.4295	740616	0.0007	0.0183	0.9674	0.433	482730	58.7609
SBP	PD risk	rs7198817	A	C	16	11945778	-0.1824	0.0313	5.99405e-09	0.6323	727745	0.0213	0.0181	0.2394	0.6345	482730	33.9595
SBP	PD risk	rs7211535	G	A	17	19922364	0.1779	0.0304	4.61201e-09	0.5236	725001	0.0178	0.0186	0.3384	0.5108	482730	34.2456
SBP	PD risk	rs7213273	A	G	17	43155914	-0.4	0.0315	6.24022e-37	0.655	744376	-0.0326	0.02	0.1038	0.6199	482730	161.25
SBP	PD risk	rs7236548	A	C	18	43097750	0.3431	0.0388	8.51138e-19	0.1848	737386	0.0866	0.0281	0.002069	0.1912	468692	78.1948
SBP	PD risk	rs7255933	A	G	19	45766729	0.2306	0.0345	2.44118e-11	0.2574	735502	-0.0541	0.0206	0.00881597	0.2547	482730	44.6766
SBP	PD risk	rs72683923	C	T	14	50735947	-0.9587	0.1101	3.08035e-18	0.0212	680316	0.0608	0.0764	0.4257	0.0168	482730	75.8212
SBP	PD risk	rs72719160	T	A	4	144051276	0.2243	0.0324	4.33711e-12	0.3171	733146	0.0209	0.0191	0.2742	0.3214	482730	47.9257
SBP	PD risk	rs72742507	T	C	1	221265336	-0.2053	0.0328	3.80303e-10	0.2999	732668	-0.0363	0.024	0.1302	0.2939	471013	39.1769
SBP	PD risk	rs7278003	C	T	21	44966069	0.1876	0.0304	6.62796e-10	0.5622	738199	0.0106	0.0195	0.5847	0.5648	482730	38.0819
SBP	PD risk	rs72847885	G	A	2	86326717	-0.2413	0.0318	3.07893e-14	0.337	733726	-0.008	0.0207	0.7005	0.3423	482730	57.5785
SBP	PD risk	rs72931748	G	A	11	69825414	-0.3967	0.0529	6.4003e-14	0.0985	711802	0.0074	0.0418	0.8596	0.0961	466555	56.2358
SBP	PD risk	rs73046792	A	G	19	49605705	-0.3554	0.0426	7.23436e-17	0.1588	699102	0.0858	0.0259	0.000932395	0.1568	482730	69.601
SBP	PD risk	rs73049928	G	A	7	4669949	0.2382	0.0392	1.19699e-09	0.1939	703622	-0.0167	0.0233	0.4747	0.1873	482730	36.9242
SBP	PD risk	rs7306710	C	T	12	66376091	0.2429	0.0303	1.02494e-15	0.519	725756	-0.0293	0.0172	0.0882694	0.5335	482730	64.2643
SBP	PD risk	rs73075659	G	A	12	20373541	-0.3962	0.0321	5.52077e-35	0.3346	725385	0.0223	0.024	0.3535	0.3278	468692	152.342
SBP	PD risk	rs73103937	C	T	5	66280577	-0.2051	0.0344	2.355e-09	0.268	716466	-0.0324	0.027	0.2303	0.2697	466555	35.5479
SBP	PD risk	rs7331680	T	G	13	115000650	0.4101	0.0423	3.35197e-22	0.1491	735814	-0.0689	0.0311	0.0266999	0.1533	468692	93.9937
SBP	PD risk	rs73727605	A	G	7	149474622	0.3616	0.0623	6.60404e-09	0.0663	706794	0.0135	0.0345	0.695799	0.0689	482730	33.6884
SBP	PD risk	rs73855810	A	G	4	148383424	0.2732	0.0434	3.04299e-10	0.1406	734503	-0.0287	0.0242	0.235	0.1398	482730	39.6262
SBP	PD risk	rs7395791	A	G	11	69262916	-0.2162	0.0308	2.1928e-12	0.4419	711956	0.0029	0.02	0.8834	0.4453	482730	49.2731
SBP	PD risk	rs74048190	C	T	11	2114221	0.4404	0.0757	6.07393e-09	0.0478	652315	0.0676	0.0534	0.2053	0.0472	471013	33.8457
SBP	PD risk	rs740746	A	G	10	115792787	0.4557	0.0342	1.42102e-40	0.7318	725665	0.0257	0.0187	0.1683	0.7181	482730	177.544
SBP	PD risk	rs743395	T	C	3	37598382	0.2597	0.0317	2.54976e-16	0.3834	702469	-0.0299	0.0196	0.1268	0.4008	27693	67.1159
SBP	PD risk	rs7439567	T	C	4	138464842	0.2537	0.0309	2.30622e-16	0.4106	723243	0.022	0.0228	0.3343	0.4065	468692	67.4099
SBP	PD risk	rs74538877	C	G	11	67976593	-0.3855	0.0707	4.96604e-08	0.0557	645748	-0.013	0.0424	0.760001	0.0557	482730	29.731
SBP	PD risk	rs7491248	A	G	13	47180671	0.2163	0.0362	2.37498e-09	0.2239	731717	-0.0101	0.0232	0.6624	0.2285	482730	35.7023
SBP	PD risk	rs7493678	T	A	14	39400917	0.189	0.0316	2.30802e-09	0.3486	735981	0.0028	0.0237	0.9062	0.3405	468692	35.7725
SBP	PD risk	rs75016974	T	C	14	100197940	-0.2513	0.0439	1.04701e-08	0.1423	713861	0.0116	0.0257	0.651799	0.1407	482730	32.7685
SBP	PD risk	rs7514579	C	A	1	94051350	-0.2243	0.0361	5.45205e-10	0.2288	721977	-0.0148	0.0258	0.5657	0.2363	470485	38.6051
SBP	PD risk	rs75461554	T	C	1	15810172	-0.3016	0.0377	1.17788e-15	0.2007	728076	0.0285	0.0209	0.172	0.2063	482730	64
SBP	PD risk	rs7555285	C	G	1	209970355	0.2294	0.0376	1.054e-09	0.8011	737282	0.0096	0.0212	0.6509	0.8061	482730	37.223
SBP	PD risk	rs75672964	T	C	7	131321010	0.5885	0.0839	2.34801e-12	0.0418	623396	0.0381	0.058	0.5112	0.0429	468692	49.2004
SBP	PD risk	rs75961402	A	G	13	56398286	0.2659	0.0418	1.945e-10	0.1534	737566	-0.0127	0.0285	0.6556	0.1541	480593	40.4654
SBP	PD risk	rs7615099	G	A	3	53143901	-0.1891	0.0321	3.90301e-09	0.3325	728368	0.0259	0.0196	0.1874	0.3256	482730	34.7035
SBP	PD risk	rs7618284	C	G	3	66422246	-0.1891	0.0331	1.10101e-08	0.3394	678784	-0.0115	0.0228	0.6137	0.34	27693	32.6383
SBP	PD risk	rs76443575	C	G	5	96211594	-0.5233	0.0816	1.40101e-10	0.0359	728750	-0.0145	0.0466	0.7556	0.0363	482730	41.1264
SBP	PD risk	rs76452347	T	C	9	35906471	-0.2974	0.0397	7.12853e-14	0.205	650429	0.0327	0.0243	0.1784	0.2126	25556	56.1178
SBP	PD risk	rs76719272	T	C	1	156129796	-0.2738	0.0461	2.97002e-09	0.1312	690700	-0.0465	0.0267	0.0813299	0.1167	482730	35.2748
SBP	PD risk	rs7683728	T	C	4	156402654	-0.3654	0.0304	2.43108e-33	0.5312	725395	-0.0055	0.0182	0.7614	0.5301	482730	144.474
SBP	PD risk	rs7703560	G	A	5	67678506	0.2246	0.0333	1.51217e-11	0.2998	714892	0.0036	0.0216	0.8677	0.3076	482730	45.4916
SBP	PD risk	rs7722243	A	G	5	50818437	-0.2048	0.0302	1.21004e-11	0.5043	728087	-0.0331	0.0217	0.1272	0.5046	471013	45.9882
SBP	PD risk	rs7725413	T	C	5	15695987	-0.1985	0.0359	3.07199e-08	0.7699	729285	-0.0122	0.0269	0.649299	0.7779	468692	30.5726
SBP	PD risk	rs77375686	G	A	8	26043622	0.3467	0.0485	8.37722e-13	0.1117	725838	-0.0586	0.0357	0.1009	0.1168	468692	51.1004
SBP	PD risk	rs7744902	A	G	6	166176722	-0.4088	0.0593	5.63767e-12	0.0766	677837	0.0632	0.0423	0.135	0.0777	468692	47.5239
SBP	PD risk	rs7763558	A	G	6	43349215	0.3363	0.0321	1.17004e-25	0.3241	736355	-0.0309	0.0183	0.0909599	0.3392	482730	109.76
SBP	PD risk	rs7765526	G	A	6	147713764	-0.201	0.0307	5.88166e-11	0.5367	711993	-0.0284	0.0171	0.0969706	0.5347	482730	42.8662
SBP	PD risk	rs778124	A	G	1	56606206	0.2965	0.0311	1.45011e-21	0.3736	734180	-0.0071	0.0229	0.7568	0.3767	468692	90.8926
SBP	PD risk	rs77924615	A	G	16	20392332	-0.4081	0.039	1.12305e-25	0.1986	696416	0.0005	0.0234	0.9823	0.1947	482730	109.497
SBP	PD risk	rs7821832	G	T	8	25889446	-0.4222	0.0348	6.67421e-34	0.2553	723315	0.0132	0.0254	0.6045	0.2567	468692	147.19
SBP	PD risk	rs7844887	A	G	8	23402482	0.2662	0.0363	2.40381e-13	0.2208	733632	0.0016	0.0235	0.9457	0.2191	482730	53.7778
SBP	PD risk	rs78474310	G	A	13	73826901	0.4699	0.0734	1.51199e-10	0.0448	732321	-0.0861	0.0572	0.1324	0.042	468692	40.9844
SBP	PD risk	rs78648104	C	T	6	50683009	0.4287	0.0541	2.36483e-15	0.0925	707070	0.0622	0.0296	0.0355803	0.0916	482730	62.7932
SBP	PD risk	rs786923	T	C	1	89242954	-0.3082	0.031	2.82488e-23	0.6239	734142	0.0049	0.0179	0.7845	0.6147	482730	98.8421
SBP	PD risk	rs78998485	G	C	12	434755	0.2449	0.0346	1.47911e-12	0.2557	732650	0.0114	0.02	0.5689	0.2417	482730	50.0986
SBP	PD risk	rs79069610	C	T	8	105921209	0.4005	0.0727	3.67799e-08	0.05	676202	0.0804	0.0565	0.1547	0.0448	468692	30.3484
SBP	PD risk	rs7912283	A	G	10	133773019	-0.2144	0.0322	2.93833e-11	0.6468	703775	0.0141	0.0208	0.4979	0.6488	480593	44.3341
SBP	PD risk	rs7926110	G	T	11	107086143	-0.2603	0.0321	5.71084e-16	0.3267	733718	-0.0163	0.0212	0.4431	0.3318	482730	65.7564
SBP	PD risk	rs79384779	T	C	20	31214944	0.3179	0.0428	1.07696e-13	0.1512	715824	0.0269	0.0311	0.3869	0.1418	470485	55.1688
SBP	PD risk	rs79539362	C	T	3	154680449	-0.4003	0.0504	2.08689e-15	0.1008	729915	0.0148	0.0377	0.695	0.0965	468692	63.0827
SBP	PD risk	rs7963801	C	T	12	79685226	0.2362	0.0311	2.87276e-14	0.5779	709837	0.0149	0.0232	0.5202	0.5858	468692	57.6818
SBP	PD risk	rs79782817	T	G	6	25882678	0.5324	0.0499	1.42594e-26	0.1027	730445	0.0157	0.027	0.5619	0.1066	482730	113.835
SBP	PD risk	rs7980644	G	A	12	79959658	-0.2641	0.0404	6.29651e-11	0.8334	735080	-0.0191	0.026	0.4628	0.831	482730	42.7341
SBP	PD risk	rs79930761	T	C	17	7815712	-0.4688	0.0559	4.89892e-17	0.0872	677047	-0.0071	0.0363	0.8448	0.0858	482730	70.3318
SBP	PD risk	rs8003103	A	G	14	71451265	-0.1755	0.0319	3.59898e-08	0.3447	726608	-0.0101	0.0217	0.6418	0.3493	27693	30.2672
SBP	PD risk	rs8030856	G	C	15	40314967	0.1764	0.031	1.21199e-08	0.3953	727910	-0.0276	0.0192	0.1502	0.3979	482730	32.3798
SBP	PD risk	rs8044992	C	T	16	24811207	-0.2138	0.0331	1.068e-10	0.2877	740471	0.0116	0.0204	0.5687	0.2871	482730	41.7215
SBP	PD risk	rs8054587	C	T	16	86170044	-0.1665	0.0302	3.41099e-08	0.4728	736175	-0.0097	0.0225	0.666801	0.4814	468692	30.3959
SBP	PD risk	rs8079811	G	C	17	1371473	0.2101	0.0325	1.02601e-10	0.6521	704895	-0.0268	0.024	0.2644	0.6513	468692	41.7913
SBP	PD risk	rs8113613	T	C	19	10350649	-0.2334	0.0398	4.58701e-09	0.1813	718262	0.018	0.0242	0.4558	0.1899	482730	34.3903
SBP	PD risk	rs8125763	A	C	20	17883531	0.1761	0.0301	4.84295e-09	0.4717	738885	0.0318	0.0223	0.1537	0.4823	468692	34.2283
SBP	PD risk	rs8142376	T	C	22	32001037	0.1676	0.03	2.19498e-08	0.491	744681	0.0236	0.0168	0.1598	0.5023	482730	31.2108
SBP	PD risk	rs8180684	T	C	6	143200936	0.2134	0.0335	1.79999e-10	0.2896	724093	-0.0026	0.019	0.8918	0.2826	482730	40.5788
SBP	PD risk	rs848445	C	T	7	77572461	0.2025	0.0339	2.28402e-09	0.7149	714845	-0.0268	0.0209	0.1986	0.7213	482730	35.6821
SBP	PD risk	rs869396	A	C	4	169688000	-0.2115	0.0305	4.12382e-12	0.4659	717605	-0.0001	0.0227	0.9959	0.4755	468692	48.0863
SBP	PD risk	rs871004	A	G	11	28512458	0.2336	0.0317	1.64816e-13	0.3481	732193	0.0243	0.0235	0.3006	0.3449	468692	54.3034
SBP	PD risk	rs8904	A	G	14	35871217	0.3061	0.0314	1.71317e-22	0.3678	728260	-0.0046	0.023	0.8402	0.3733	468692	95.0315
SBP	PD risk	rs908951	T	C	16	89697625	-0.2261	0.0315	7.1351e-13	0.4378	687389	0.0077	0.018	0.668199	0.4791	482730	51.5205
SBP	PD risk	rs927315	T	C	9	4117713	0.1689	0.0303	2.43798e-08	0.4713	725247	0.05	0.0225	0.0265797	0.4727	468692	31.0723
SBP	PD risk	rs9285476	G	C	6	134159976	-0.1844	0.0333	3.07298e-08	0.2929	726210	0.0371	0.0194	0.0559706	0.2936	482730	30.6643
SBP	PD risk	rs9302885	G	A	17	76799898	-0.2242	0.0302	1.03395e-13	0.5548	740373	0.0093	0.0168	0.581	0.5465	482730	55.1134
SBP	PD risk	rs9327297	G	C	5	122835051	-0.2747	0.0319	8.06678e-18	0.3324	734819	0.01	0.0194	0.608199	0.3443	482730	74.1542
SBP	PD risk	rs9349379	G	A	6	12903957	-0.2664	0.0312	1.30707e-17	0.407	714669	0.0027	0.0174	0.8777	0.3983	482730	72.9053
SBP	PD risk	rs9361836	T	C	6	82235408	0.2196	0.0324	1.24796e-11	0.3172	733454	-0.0231	0.0194	0.2325	0.3303	482730	45.9383
SBP	PD risk	rs9368222	A	C	6	20686996	0.2281	0.0339	1.83696e-11	0.2688	736095	0.0223	0.0189	0.2396	0.2692	482730	45.2742
SBP	PD risk	rs9401913	A	G	6	127159982	0.5202	0.0305	3.65595e-65	0.4387	728094	-0.0059	0.0177	0.74	0.4456	482730	290.898
SBP	PD risk	rs9486916	T	C	6	109013930	0.2657	0.0385	5.41876e-12	0.1979	705662	0.0056	0.021	0.790801	0.2034	482730	47.6279
SBP	PD risk	rs9507885	T	C	13	27951090	-0.3208	0.0542	3.23303e-09	0.0953	665132	-0.041	0.0343	0.2311	0.0898	482730	35.0324
SBP	PD risk	rs9508495	T	C	13	30146201	-0.3557	0.0353	6.34308e-24	0.7565	729441	-0.0138	0.0263	0.600701	0.7577	468692	101.536
SBP	PD risk	rs9526707	A	G	13	51489186	-0.2039	0.0323	2.76802e-10	0.3216	732548	-0.019	0.024	0.4289	0.3161	468692	39.8501
SBP	PD risk	rs9549627	A	G	13	113652369	0.2846	0.05	1.24899e-08	0.1175	653936	0.0096	0.0367	0.792801	0.1119	468692	32.3989
SBP	PD risk	rs9848170	C	G	3	11495983	0.3231	0.0307	7.00971e-26	0.597	733326	0.0396	0.0219	0.0700503	0.5891	471013	110.764
SBP	PD risk	rs9857362	C	A	3	74710462	-0.1727	0.0306	1.62301e-08	0.4709	713964	0.0015	0.0225	0.9464	0.4761	468692	31.8524
SBP	PD risk	rs9869437	A	C	3	196228360	-0.2001	0.0318	3.223e-10	0.3523	718706	-0.0189	0.0227	0.4035	0.358	470485	39.595
SBP	PD risk	rs9876694	T	C	3	141152017	0.4713	0.0651	4.64301e-13	0.0584	718960	-0.0634	0.038	0.0954004	0.0543	482730	52.4123
SBP	PD risk	rs9880098	A	G	3	133949366	0.3081	0.0308	1.59294e-23	0.3946	734619	0.0213	0.0226	0.3479	0.4046	468692	100.065
SBP	PD risk	rs9886665	C	T	9	22942770	-0.2048	0.0343	2.47201e-09	0.7329	719547	-0.0007	0.0258	0.9785	0.7379	468692	35.651
SBP	PD risk	rs9897429	A	G	17	47518378	0.2645	0.0319	1.18905e-16	0.52	661212	0.019	0.0243	0.4334	0.5178	27693	68.7496
SBP	PD risk	rs9899540	T	A	17	30777924	-0.2011	0.0316	1.865e-10	0.6001	701317	-0.0022	0.0178	0.9029	0.5964	482730	40.4995
SBP	PD risk	rs9918876	A	C	8	77681097	-0.2975	0.0498	2.28402e-09	0.1037	727604	-0.009	0.0367	0.806	0.1043	468692	35.6874
DBP	PD risk	rs10048404	T	C	18	54578482	-0.1096	0.0183	2.00498e-09	0.3694	727764	0.0105	0.0239	0.6607	0.3682	468692	35.869
DBP	PD risk	rs10054208	T	C	5	55688992	0.1187	0.0185	1.494e-10	0.3617	711274	-0.0144	0.0243	0.5533	0.3506	468692	41.1678
DBP	PD risk	rs10062049	T	C	5	61553881	0.2208	0.0255	4.49573e-18	0.1359	736850	0.0126	0.0323	0.696599	0.1347	468692	74.9752
DBP	PD risk	rs1006545	T	G	10	102553647	0.3633	0.0275	7.96343e-40	0.8875	749387	-0.0593	0.0311	0.0564898	0.8854	482730	174.528
DBP	PD risk	rs10069690	T	C	5	1279790	0.1615	0.021	1.41808e-14	0.2581	673539	0.0324	0.0191	0.0893203	0.2636	482730	59.1434
DBP	PD risk	rs10087280	G	A	8	49391836	-0.1381	0.0232	2.53799e-09	0.1683	753232	0.0253	0.0292	0.3856	0.178	468692	35.4333
DBP	PD risk	rs10164193	G	T	18	31161426	0.2196	0.0327	1.86896e-11	0.0777	745275	-0.0492	0.0399	0.2179	0.0874	468692	45.0992
DBP	PD risk	rs10279432	A	C	7	7279010	0.1178	0.018	5.73456e-11	0.6234	741646	0.0053	0.0198	0.787	0.6374	482730	42.8298
DBP	PD risk	rs1035673	C	T	2	218675533	-0.1625	0.0176	2.99502e-20	0.6032	752098	-0.0019	0.0173	0.9133	0.6077	482730	85.2474
DBP	PD risk	rs1039897	A	G	2	220337196	-0.1085	0.0183	3.264e-09	0.6503	735060	-0.0179	0.0179	0.3187	0.6447	482730	35.1526
DBP	PD risk	rs1044608	G	C	7	150502016	0.2018	0.0339	2.76299e-09	0.0767	706706	0.0199	0.0345	0.5635	0.081	482730	35.4359
DBP	PD risk	rs1044822	T	C	2	230629138	-0.1334	0.0243	4.13504e-08	0.1488	750416	-0.0144	0.0318	0.652001	0.1444	468692	30.1369
DBP	PD risk	rs10490923	A	G	10	124214251	0.1533	0.0262	5.021e-09	0.1257	753076	0.0203	0.0252	0.4212	0.1271	482730	34.2359
DBP	PD risk	rs10491713	T	G	9	2506236	-0.1219	0.0217	2.04602e-08	0.1977	752639	0.0254	0.0278	0.3614	0.1996	468692	31.5564
DBP	PD risk	rs1049212	G	A	16	4932929	0.1788	0.0175	1.29808e-24	0.5694	753142	0.0333	0.0169	0.0494003	0.5514	482730	104.39
DBP	PD risk	rs10493408	A	C	1	66992054	0.1584	0.0255	5.09202e-10	0.1331	748257	0.0432	0.0281	0.1247	0.1293	482730	38.586
DBP	PD risk	rs10500932	A	G	11	22501446	0.2784	0.0333	5.79162e-17	0.0743	745421	0.0768	0.0433	0.0759994	0.0743	468692	69.8956
DBP	PD risk	rs10759697	A	G	9	117172307	0.1308	0.0173	3.93459e-14	0.4906	753578	-0.0049	0.0169	0.774	0.4876	482730	57.1641
DBP	PD risk	rs10776752	T	G	1	113044328	0.4573	0.033	1.2471e-43	0.0805	733604	-0.0057	0.0439	0.8962	0.0768	469691	192.032
DBP	PD risk	rs10804330	C	T	2	227185749	-0.1331	0.0176	4.60151e-14	0.4329	738443	0.0057	0.0197	0.774	0.4692	482730	57.1914
DBP	PD risk	rs10832586	C	A	11	16304089	0.3083	0.0216	2.53279e-46	0.2016	749914	0.0005	0.0242	0.9827	0.1982	482730	203.723
DBP	PD risk	rs10838702	T	G	11	47410888	0.2375	0.0178	1.26503e-40	0.3875	749880	-0.04	0.0176	0.0229901	0.3964	482730	178.028
DBP	PD risk	rs10873612	T	C	15	26105602	-0.1096	0.0179	9.50605e-10	0.5961	731976	-0.0073	0.023	0.749	0.5845	468692	37.49
DBP	PD risk	rs10941043	G	T	5	33194751	0.1269	0.019	2.52406e-11	0.2906	751980	-0.0075	0.0205	0.716101	0.2823	482730	44.6083
DBP	PD risk	rs10980408	C	T	9	113249071	0.3745	0.0477	4.16677e-15	0.0358	734564	0.0115	0.0463	0.8035	0.0385	482730	61.6406
DBP	PD risk	rs11021221	A	T	11	95308854	-0.1877	0.0233	6.93107e-16	0.1668	747649	-0.0034	0.0304	0.9119	0.1607	468692	64.8958
DBP	PD risk	rs11070245	G	T	15	40317792	0.1287	0.0174	1.57109e-13	0.5321	742988	0.0044	0.0184	0.8093	0.5273	482730	54.709
DBP	PD risk	rs11077961	G	A	17	81012749	-0.1073	0.0186	8.54909e-09	0.3676	702321	0.0141	0.0232	0.5443	0.3824	468692	33.2793
DBP	PD risk	rs11108209	C	T	12	96109855	0.1901	0.03	2.39999e-10	0.0932	740761	-0.0117	0.0393	0.766	0.0899	468692	40.1533
DBP	PD risk	rs11112548	T	A	12	105871914	-0.2742	0.0443	5.80203e-10	0.0444	687352	0.0764	0.0573	0.1827	0.0437	468692	38.3113
DBP	PD risk	rs11130602	A	G	3	57947168	0.1467	0.0175	4.2658e-17	0.4427	745800	-0.0027	0.0186	0.8864	0.4494	482730	70.2723
DBP	PD risk	rs11141731	T	C	9	89888472	-0.1258	0.0207	1.30801e-09	0.228	748056	-0.0031	0.0229	0.8922	0.2225	482730	36.9335
DBP	PD risk	rs1114347	G	A	6	51834297	0.1792	0.0173	3.31971e-25	0.4823	752682	-0.0024	0.0178	0.8937	0.4787	482730	107.296
DBP	PD risk	rs11145807	G	A	9	139520789	-0.155	0.0184	4.10393e-17	0.5942	690165	-0.0017	0.0198	0.9336	0.5688	482730	70.9623
DBP	PD risk	rs11153590	A	G	6	116322381	-0.1145	0.0178	1.12499e-10	0.3831	754838	-0.0162	0.018	0.3658	0.3849	482730	41.3781
DBP	PD risk	rs11153730	C	T	6	118667522	-0.1551	0.0173	2.56803e-19	0.4906	753921	-0.0013	0.0168	0.9377	0.4801	482730	80.3769
DBP	PD risk	rs11187838	A	G	10	96038686	-0.2781	0.0174	2.55388e-57	0.4321	755246	0.0189	0.0175	0.2813	0.4495	482730	255.449
DBP	PD risk	rs11191580	C	T	10	104906211	-0.5071	0.0316	6.63285e-58	0.0821	755231	-0.0187	0.0303	0.5374	0.0834	482730	257.521
DBP	PD risk	rs11231693	A	G	11	63862612	0.2223	0.0378	4.02096e-09	0.0574	730887	0.0008	0.0425	0.9849	0.0562	482730	34.5856
DBP	PD risk	rs112393817	G	C	2	9807226	-0.116	0.0211	3.79901e-08	0.2174	741179	-0.0519	0.0267	0.0520799	0.2151	470485	30.2239
DBP	PD risk	rs11245631	T	C	11	50279561	-0.1474	0.0223	3.99485e-11	0.1955	725099	-0.0254	0.0231	0.2726	0.1833	482730	43.6903
DBP	PD risk	rs11252324	T	G	10	4124568	-0.2339	0.0328	1.02896e-12	0.077	748224	0.0346	0.0351	0.3249	0.0804	480937	50.8526
DBP	PD risk	rs1133400	G	A	10	134459388	0.1318	0.0215	8.30405e-10	0.2148	728853	-0.008	0.0211	0.706601	0.2075	482730	37.5798
DBP	PD risk	rs114503346	T	C	5	172192350	-0.2678	0.0426	3.095e-10	0.0461	719031	-0.0098	0.0447	0.826	0.0423	482730	39.5186
DBP	PD risk	rs114714860	C	G	3	41882905	0.33	0.0236	1.42004e-44	0.1683	730345	0.0011	0.0219	0.9607	0.1815	482730	195.526
DBP	PD risk	rs115447786	T	C	6	34354073	0.2904	0.0455	1.74699e-10	0.0427	681515	-0.0286	0.0524	0.5854	0.0365	482730	40.7353
DBP	PD risk	rs11556924	T	C	7	129663496	-0.181	0.0181	1.83105e-23	0.3827	724299	0.0296	0.0172	0.0848203	0.3846	482730	100
DBP	PD risk	rs11578696	G	A	1	156056968	-0.1459	0.0258	1.64999e-08	0.1342	725072	-0.0528	0.0276	0.0556096	0.1219	482730	31.9795
DBP	PD risk	rs11592107	A	G	10	122968964	0.1203	0.0187	1.23401e-10	0.3094	751943	0.0436	0.0233	0.0618201	0.3203	471013	41.3855
DBP	PD risk	rs116063464	A	G	12	109860182	0.2017	0.0369	4.67897e-08	0.0601	731156	-0.0179	0.0423	0.6718	0.06	482730	29.8785
DBP	PD risk	rs11636952	C	T	15	75114322	-0.3997	0.0189	5.20955e-99	0.6869	730670	0.0267	0.0182	0.1407	0.6693	482730	447.244
DBP	PD risk	rs11661473	A	G	18	42177123	0.2007	0.0196	1.54383e-24	0.2683	746718	-0.0528	0.0255	0.0383204	0.2671	468692	104.853
DBP	PD risk	rs11665020	C	G	18	10879503	-0.1423	0.0187	2.77715e-14	0.322	739036	0.0421	0.0213	0.0481903	0.3172	480593	57.9064
DBP	PD risk	rs11692619	T	C	2	205084439	-0.1281	0.0184	3.31436e-12	0.3607	721473	-0.0077	0.024	0.747901	0.3639	468692	48.4688
DBP	PD risk	rs11721984	T	C	4	38343935	-0.1409	0.0177	1.88582e-15	0.4532	727071	0.003	0.0226	0.8951	0.4696	468692	63.3688
DBP	PD risk	rs11745207	G	C	5	131856033	-0.1132	0.0199	1.28801e-08	0.2579	742787	0.0159	0.0195	0.415	0.2654	482730	32.3584
DBP	PD risk	rs11778153	C	T	8	64503942	-0.1192	0.0182	5.84252e-11	0.3569	741514	-0.0032	0.0205	0.8759	0.361	482730	42.8953
DBP	PD risk	rs1178979	C	T	7	72856430	-0.1504	0.0221	9.95864e-12	0.1953	735041	-0.0326	0.0232	0.1611	0.1828	480593	46.3139
DBP	PD risk	rs11859505	G	A	16	74195719	0.1037	0.0181	9.75596e-09	0.5805	709986	-0.0064	0.027	0.8136	0.5844	13655	32.8247
DBP	PD risk	rs11923343	G	A	3	85668570	0.1138	0.0181	3.10099e-10	0.6396	745933	-0.0308	0.0192	0.1088	0.6258	482730	39.5301
DBP	PD risk	rs11923667	A	T	3	101268080	0.1175	0.0177	3.09813e-11	0.4071	745163	-0.0043	0.0174	0.803	0.4062	482730	44.0686
DBP	PD risk	rs11945489	T	C	4	56463775	-0.1392	0.0192	3.99301e-13	0.2909	739485	0.0198	0.0245	0.4186	0.2922	468692	52.5625
DBP	PD risk	rs11960210	C	T	5	157817634	-0.2474	0.018	3.36279e-43	0.3751	745207	-0.0012	0.0175	0.9438	0.3921	482730	188.91
DBP	PD risk	rs11961593	T	C	6	166164137	-0.3158	0.0349	1.49314e-19	0.0685	727725	0.0556	0.0434	0.2003	0.0721	468692	81.8792
DBP	PD risk	rs12088448	C	A	1	218546170	0.1544	0.0182	2.53221e-17	0.356	732554	-0.01	0.0236	0.6699	0.3502	468692	71.9701
DBP	PD risk	rs1212061	C	G	5	141723403	0.1281	0.0197	7.90861e-11	0.7324	739276	-0.018	0.0247	0.4669	0.7252	468692	42.283
DBP	PD risk	rs12149254	A	G	16	71458851	-0.1324	0.0232	1.14201e-08	0.1697	748191	0.0023	0.0242	0.923	0.1578	482730	32.5687
DBP	PD risk	rs12152463	T	C	3	122100447	0.1006	0.0174	8.01493e-09	0.4251	755122	-0.005	0.018	0.7815	0.4092	482730	33.427
DBP	PD risk	rs1215469	C	A	13	80707408	0.1383	0.0211	5.23359e-11	0.7705	720657	0.0164	0.027	0.542199	0.768	468692	42.9615
DBP	PD risk	rs12247028	A	G	10	75410052	-0.1396	0.0188	1.18413e-13	0.6322	689934	0.0059	0.0197	0.7652	0.6548	27693	55.1385
DBP	PD risk	rs12258967	G	C	10	18727959	-0.354	0.0193	3.2719e-75	0.2958	729839	-0.0026	0.0182	0.8876	0.3099	482730	336.428
DBP	PD risk	rs12337056	T	C	9	628670	0.1364	0.0228	2.175e-09	0.1761	748591	-0.0136	0.0257	0.5962	0.1745	482730	35.7898
DBP	PD risk	rs12363520	A	T	11	10692172	0.1672	0.0213	4.23545e-15	0.229	700677	-0.0435	0.0218	0.0458701	0.2318	482730	61.6188
DBP	PD risk	rs12405515	T	G	1	172357441	-0.1698	0.0174	1.91602e-22	0.5702	751687	-0.0092	0.0191	0.6312	0.5843	482730	95.2307
DBP	PD risk	rs1243876	T	C	9	35693104	-0.1063	0.019	2.142e-08	0.7012	747312	-0.0267	0.0207	0.1959	0.6993	482730	31.3011
DBP	PD risk	rs12503341	A	G	4	106925311	-0.2993	0.0462	9.42975e-11	0.0394	716220	0.0357	0.0573	0.5331	0.0428	470485	41.9691
DBP	PD risk	rs12509595	C	T	4	81182554	0.4972	0.0192	1.58125e-148	0.2924	742981	0.025	0.0188	0.1837	0.2845	482730	670.594
DBP	PD risk	rs12515541	T	G	5	57095011	0.1156	0.0177	6.22874e-11	0.6072	752827	0.0022	0.0202	0.9136	0.6057	482730	42.6549
DBP	PD risk	rs12574332	T	C	11	122521123	0.2072	0.0266	6.14045e-15	0.1227	741153	-0.0318	0.0336	0.3444	0.1209	471013	60.6759
DBP	PD risk	rs12596630	T	C	16	2065666	0.2606	0.0314	1.02991e-16	0.0905	707961	-0.0621	0.0314	0.0476804	0.09	482730	68.8794
DBP	PD risk	rs12609484	T	G	19	4970593	-0.1398	0.0188	1.16413e-13	0.3163	736234	0.016	0.0244	0.5119	0.3069	468692	55.2966
DBP	PD risk	rs12627514	G	C	21	44759440	0.2164	0.0196	1.98609e-28	0.2897	719262	-0.032	0.0239	0.1814	0.2942	471013	121.9
DBP	PD risk	rs1263671	C	T	2	207996447	0.1394	0.0238	4.69105e-09	0.1632	724712	-0.0237	0.0334	0.4785	0.1582	466555	34.3061
DBP	PD risk	rs1265157	G	C	6	31142265	-0.1444	0.0187	1.17598e-14	0.3521	706946	-0.0138	0.0204	0.4999	0.3569	480593	59.6281
DBP	PD risk	rs12656497	C	T	5	32831939	0.3063	0.0176	1.47401e-67	0.5968	750789	0.0117	0.0214	0.5823	0.6002	471013	302.879
DBP	PD risk	rs1265842	C	T	10	28924901	-0.1113	0.0174	1.70298e-10	0.5166	741750	-0.0211	0.0223	0.3449	0.5117	468692	40.9159
DBP	PD risk	rs12693302	A	G	2	183211443	-0.2378	0.0181	2.15477e-39	0.6518	753825	0.0624	0.0234	0.00754501	0.6526	468692	172.61
DBP	PD risk	rs12728150	G	A	1	27268737	0.2045	0.0318	1.28e-10	0.081	745357	0.053	0.0315	0.091939	0.0772	482730	41.3554
DBP	PD risk	rs1275985	T	C	2	26911745	-0.2943	0.0177	2.76822e-62	0.6133	754106	0.0665	0.0206	0.001279	0.6198	482730	276.461
DBP	PD risk	rs12790943	T	C	11	120058623	-0.1002	0.0175	1.13501e-08	0.4213	748830	0.0346	0.0221	0.1172	0.4235	471013	32.7838
DBP	PD risk	rs12866098	A	G	13	73119617	0.1033	0.0186	2.72703e-08	0.3423	725909	-0.0066	0.0242	0.7865	0.3349	468692	30.8443
DBP	PD risk	rs12906962	C	T	15	95312071	0.2378	0.0188	8.72569e-37	0.3233	734566	0.0078	0.0238	0.744801	0.3303	468692	159.996
[truncated: 737 more rows]

## Sheet: Table S5
Sensitivity analyses for BP and PD risk using GWAS summary statistics of SBP and DBP from UK Biobank
[truncated: 11 more rows]

[truncated: 10 more sheets: Table S6, Table S7, Table S8, Table S9, Table S10, Table S11, Table S12, Table S13, Table S14, Table S15]
